# Supplementary material for: Economic viability requires higher recycling rates for imported plastic waste than expected
Source: Nat Commun. 2024 Aug 31;15:7578. doi: 10.1038/s41467-024-51923-4 (PMC11365935; doi:10.1038/s41467-024-51923-4)
Supplement: Supplementary file 4 — Source Data [file 41467_2024_51923_MOESM4_ESM.xlsx]

## Sheet: Fig.1
	Plastic waste import (kg)	Trade value paid by importers (USD)	Average unit price of waste import (USD/kg)
Belgium	4.06925e+09	1.84179e+09	0.495358
Canada	1722771853	3.07574e+08	0.575617
China	3.89201e+10	2.36372e+10	0.600194
Czech Republic	2.90061e+09	7.24132e+08	0.443928
France	4.28006e+09	2.27004e+09	0.488146
Germany	5.06958e+09	1.94554e+09	0.4392
Hongkong (China)	3.69403e+10	1.45149e+10	0.385228
India	1.66672e+09	7.87365e+08	0.529052
Indonesia	2.64011e+09	1.24234e+09	0.401135
Italy	2.09033e+09	1.11901e+09	0.651982
Malaysia	1.22659e+10	4.62858e+09	0.347644
Mexico	1.45626e+09	7.21818e+08	0.518632
Netherlands	6.27584e+09	2.41089e+09	0.443984
Slovenia	2.27181e+09	9.60357e+08	0.386034
South Korea	1.60854e+09	8.01434e+08	0.463421
Spain	2.01525e+09	1.32495e+09	0.574912
Taiwan (China)	5.28782e+09	2.18443e+09	0.432556
Thailand	5.47152e+09	1.72495e+09	0.360152
Turkey	3.8284e+09	1.19162e+09	0.37705
USA	4.19299e+09	2753486742	0.667517
United Kingdom	3.63846e+09	1.28123e+09	0.59415
Vietnam	2.07264e+09	1.0676e+09	0.520592

## Sheet: Fig.2
	Plastic waste importing	Labour	Electricity	Rent	Price for primary plastics	RRR	Costs	Costs_sd	Price for primary plastics_sd	Region	Type
Belgium	0.440599	0.289827	0.0813365	0.0385956	1.49478	0.709488	0.850359	0.112628	0.234414	Western Europe	PE
Belgium	0.469836	0.289827	0.0727382	0.0385956	1.11844	0.88319	0.870997	0.174394	0.300379	Western Europe	PVC
Belgium	0.619279	0.289827	0.0785263	0.0385956	1.44883	0.763435	1.02623	0.142795	0.367692	Western Europe	Others
Belgium	0.45172	0.289827	0.0738928	0.0385956	1.93243	0.537488	0.854035	0.169698	0.555092	Western Europe	PS
Canada	0.479058	0.22818	0.0372547	0.0339373	1.0131	0.808047	0.77843	0.105993	0.266623	North America	PVC
Canada	0.918775	0.22818	0.037846	0.0339373	1.91373	0.77361	1.21874	0.188812	0.366821	North America	PS
Canada	0.507028	0.22818	0.0418577	0.0339373	1.31888	0.778309	0.811003	0.111619	0.252042	North America	Others
Canada	0.397606	0.22818	0.0408961	0.0339373	1.34939	0.642489	0.700619	0.124707	0.212371	North America	PE
China	0.632356	0.0574575	0.0434856	0.0266091	1.59464	0.580037	0.759908	0.182335	0.151325	Other Asia	PE
China	0.435885	0.0574575	0.0388616	0.0266091	0.949732	0.672085	0.515225	0.157181	0.16063	Other Asia	PVC
China	0.607479	0.0574575	0.0421064	0.0266091	1.26338	0.72505	0.733652	0.11505	0.177105	Other Asia	Others
China	0.708624	0.0574575	0.0394784	0.0266091	1.42691	0.681408	0.832169	0.110837	0.282302	Other Asia	PS
Czech Republic	0.629327	0.0769831	0.0589257	0.0486465	1.53	0.624674	0.813883	0.189962	0.249984	Eastern Europe	PE
Czech Republic	0.273559	0.0769831	0.0526965	0.0486465	1.0743	0.507434	0.451885	0.110549	0.336707	Eastern Europe	PVC
Czech Republic	0.327034	0.0769831	0.0568898	0.0486465	1.25061	0.513136	0.509553	0.160167	0.310859	Eastern Europe	Others
Czech Republic	0.545791	0.0769831	0.053533	0.0486465	1.7975	0.484272	0.724954	0.21733	0.444017	Eastern Europe	PS
France	0.517327	0.221021	0.0628534	0.0630995	1.29688	0.822413	0.864301	0.162715	0.332014	Western Europe	Others
France	0.457309	0.221021	0.0582205	0.0630995	1.1104	0.844252	0.79965	0.14117	0.256703	Western Europe	PVC
France	0.387497	0.221021	0.0591447	0.0630995	1.81101	0.481502	0.730763	0.197426	0.39959	Western Europe	PS
France	0.59045	0.221021	0.0651027	0.0630995	1.43801	0.747721	0.939674	0.219565	0.216845	Western Europe	PE
Germany	0.318216	0.255929	0.107054	0.0633997	1.42197	0.657532	0.744598	0.102756	0.23667	Western Europe	Others
Germany	0.565132	0.255929	0.103613	0.0633997	1.85566	0.64704	0.988073	0.170921	0.425748	Western Europe	PS
Germany	0.458759	0.255929	0.101994	0.0633997	1.23626	0.828505	0.880082	0.135717	0.282254	Western Europe	PVC
Germany	0.414694	0.255929	0.113343	0.0633997	1.5766	0.663422	0.847365	0.134207	0.214943	Western Europe	PE
Hongkong (China)	0.379906	0.112093	0.0629822	0.0324965	1.34005	0.51782	0.587478	0.120971	0.203423	Other Asia	PVC
Hongkong (China)	0.336041	0.112093	0.0699725	0.0324965	1.32381	0.518486	0.550602	0.0306962	0.181902	Other Asia	PE
Hongkong (China)	0.438767	0.112093	0.0639819	0.0324965	1.81424	0.424162	0.647338	0.116787	0.203869	Other Asia	PS
Hongkong (China)	0.3862	0.112093	0.0661063	0.0324965	1.46327	0.514535	0.596895	0.0566992	0.212843	Other Asia	Others
India	0.533199	0.0214676	0.0476668	0.0289549	1.34966	0.571707	0.628393	0.128556	0.362076	Other Asia	PVC
India	0.481112	0.0214676	0.0522609	0.0289549	1.12794	0.644472	0.5809	0.118793	0.187128	Other Asia	Others
India	0.486749	0.0214676	0.0534011	0.0289549	1.27709	0.571781	0.587677	0.119368	0.27646	Other Asia	PE
India	0.615149	0.0214676	0.0484234	0.0289549	1.67213	0.502607	0.711099	0.213366	0.228522	Other Asia	PS
Indonesia	0.290508	0.0294417	0.0328565	0.0501582	0.908783	0.537432	0.402965	0.0951738	0.160891	Southeast Asia	PVC
Indonesia	0.325458	0.0294417	0.0359512	0.0501582	1.22642	0.458529	0.441009	0.105113	0.220202	Southeast Asia	PE
Indonesia	0.473281	0.0294417	0.0366184	0.0501582	1.14174	0.66796	0.5895	0.105547	0.293195	Southeast Asia	Others
Indonesia	0.515291	0.0294417	0.0333781	0.0501582	1.8658	0.408815	0.628269	0.128408	0.389823	Southeast Asia	PS
Italy	0.758968	0.161487	0.0993497	0.0647649	1.86571	0.708834	1.08457	0.147976	0.430917	Western Europe	PS
Italy	0.559749	0.161487	0.0977974	0.0647649	1.64958	0.630127	0.883798	0.156259	0.203534	Western Europe	PVC
Italy	0.666377	0.161487	0.109358	0.0647649	1.61636	0.763015	1.00199	0.149076	0.217836	Western Europe	PE
Italy	0.622834	0.161487	0.105579	0.0647649	1.46687	0.818216	0.954664	0.143768	0.301024	Western Europe	Others
Malaysia	0.410158	0.197671	0.0392191	0.0669004	1.5849	0.591684	0.713949	0.08802	0.620145	Southeast Asia	PS
Malaysia	0.295827	0.197671	0.0386063	0.0669004	1.16676	0.609346	0.599006	0.138284	0.221975	Southeast Asia	PVC
Malaysia	0.284302	0.197671	0.0414268	0.0669004	1.13953	0.657303	0.590301	0.0917944	0.202632	Southeast Asia	PE
Malaysia	0.400287	0.197671	0.0429691	0.0669004	1.13255	0.649895	0.707828	0.179574	0.229736	Southeast Asia	Others
Mexico	0.432152	0.0401132	0.0206217	0.0282857	1.17992	0.562646	0.521172	0.0492659	0.358379	North America	PVC
Mexico	0.635021	0.0401132	0.0209491	0.0282857	1.75329	0.507163	0.724369	0.103798	0.397172	North America	PS
Mexico	0.425393	0.0401132	0.0226374	0.0282857	1.36971	0.465779	0.516429	0.0601335	0.166766	North America	PE
Mexico	0.581961	0.0401132	0.0231697	0.0282857	1.31059	0.659888	0.67353	0.169431	0.355915	North America	Others
Netherlands	0.430238	0.296545	0.0591	0.0598716	0.923472	0.832651	0.845755	0.0781962	0.222605	Western Europe	PVC
Netherlands	0.328296	0.296545	0.0660861	0.0598716	1.51805	0.618157	0.750799	0.0985353	0.231344	Western Europe	PE
Netherlands	0.574507	0.296545	0.0600381	0.0598716	1.78519	0.676249	0.990962	0.186831	0.402438	Western Europe	PS
Netherlands	0.442895	0.296545	0.0638028	0.0598716	1.39397	0.780516	0.863115	0.11669	0.259929	Western Europe	Others
Slovenia	0.281411	0.11993	0.0647315	0.0394595	1.32737	0.472302	0.505531	0.0912313	0.198887	Eastern Europe	PE
Slovenia	0.484593	0.11993	0.0578886	0.0394595	1.0953	0.772835	0.701871	0.15055	0.236695	Eastern Europe	PVC
Slovenia	0.410948	0.11993	0.0588075	0.0394595	1.50074	0.510441	0.629145	0.215817	0.446977	Eastern Europe	PS
Slovenia	0.367183	0.11993	0.062495	0.0394595	1.39701	0.535745	0.589067	0.0609212	0.279129	Eastern Europe	Others
South Korea	0.348298	0.177199	0.0347831	0.0663026	1.00237	0.747835	0.626583	0.0662325	0.179111	Other Asia	PVC
South Korea	0.468962	0.177199	0.0372158	0.0663026	1.25887	0.704118	0.74968	0.154254	0.187393	Other Asia	Others
South Korea	0.395187	0.177199	0.0387457	0.0663026	1.32081	0.641739	0.677435	0.0648299	0.178664	Other Asia	PE
South Korea	0.641236	0.177199	0.0353352	0.0663026	1.60897	0.700667	0.920073	0.0806378	0.331804	Other Asia	PS
Spain	0.452695	0.156631	0.0810919	0.065914	1.34798	0.688705	0.756331	0.158093	0.210368	Western Europe	PE
Spain	0.593189	0.156631	0.0805848	0.065914	1.31808	0.815629	0.896319	0.231112	0.299439	Western Europe	Others
Spain	0.460274	0.156631	0.0724566	0.065914	1.06633	0.815387	0.755275	0.0666576	0.269839	Western Europe	PVC
Spain	0.79349	0.156631	0.0736067	0.065914	2.38812	0.549112	1.08964	0.225856	0.480084	Western Europe	PS
Taiwan (China)	0.31609	0.0861701	0.0376743	0.0644587	0.960894	0.614421	0.504393	0.151177	0.169064	Other Asia	PVC
Taiwan (China)	0.567349	0.0861701	0.0413376	0.0644587	1.27503	0.755512	0.759316	0.15173	0.2999	Other Asia	Others
Taiwan (China)	0.358555	0.0861701	0.0419662	0.0644587	1.21962	0.56798	0.55115	0.0406625	0.178526	Other Asia	PE
Taiwan (China)	0.488229	0.0861701	0.0382723	0.0644587	1.42425	0.578456	0.67713	0.110641	0.268769	Other Asia	PS
Thailand	0.340825	0.051916	0.043158	0.0520451	1.22126	0.508679	0.487944	0.114224	0.200763	Southeast Asia	Others
Thailand	0.401611	0.051916	0.0406093	0.0520451	0.977407	0.664896	0.546181	0.129694	0.180893	Southeast Asia	PVC
Thailand	0.408372	0.051916	0.0412539	0.0520451	1.45371	0.461125	0.553587	0.154142	0.289907	Southeast Asia	PS
Thailand	0.289801	0.051916	0.045074	0.0520451	1.27688	0.431525	0.438836	0.099962	0.182437	Southeast Asia	PE
Turkey	0.315985	0.0672336	0.0365447	0.0312142	1.15739	0.475253	0.450977	0.069559	0.323619	Other Asia	PVC
Turkey	0.526556	0.0672336	0.0371248	0.0312142	1.60436	0.501738	0.662128	0.18348	0.40188	Other Asia	PS
Turkey	0.295801	0.0672336	0.0408646	0.0312142	1.22406	0.43526	0.435114	0.111126	0.21675	Other Asia	PE
Turkey	0.369858	0.0672336	0.0394527	0.0312142	1.32152	0.484744	0.507758	0.113526	0.286466	Other Asia	Others
USA	0.556314	0.202425	0.029358	0.0283532	0.98547	0.884854	0.81645	0.142041	0.25	North America	PVC
USA	0.657731	0.202425	0.0329854	0.0283532	1.55011	0.744202	0.921494	0.119102	0.403286	North America	Others
USA	0.625434	0.202425	0.0322276	0.0283532	1.35645	0.812507	0.888439	0.124761	0.224766	North America	PE
USA	0.830589	0.202425	0.029824	0.0283532	2.07905	0.627261	1.09119	0.251671	0.255708	North America	PS
United Kingdom	0.510876	0.266382	0.0847076	0.106303	1.14577	0.846434	0.968269	0.235033	0.207074	Western Europe	PVC
United Kingdom	0.570998	0.266382	0.0940355	0.106303	1.31023	0.885394	1.03772	0.210227	0.25664	Western Europe	Others
United Kingdom	0.597273	0.266382	0.0860521	0.106303	2.24998	0.58602	1.05601	0.132782	0.505606	Western Europe	PS
United Kingdom	0.697451	0.266382	0.0906142	0.106303	1.56876	0.852372	1.16075	0.0791216	0.311012	Western Europe	PE
Vietnam	0.609261	0.0226501	0.0292441	0.0326034	1.68366	0.505748	0.693758	0.146288	0.414313	Southeast Asia	PS
Vietnam	0.451205	0.0226501	0.0305661	0.0326034	1.25732	0.534789	0.537025	0.0786427	0.253479	Southeast Asia	PE
Vietnam	0.478872	0.0226501	0.0287871	0.0326034	1.09351	0.625223	0.562912	0.0793713	0.254776	Southeast Asia	PVC
Vietnam	0.543031	0.0226501	0.0325569	0.0326034	1.08014	0.63684	0.630841	0.119224	0.321361	Southeast Asia	Others

## Sheet: Fig.3a
	RRR (Others)	RRR (PE)	RRR (PS)	RRR (PVC)	National average	Region	Domestic plastic waste volume	Import volume of plastic waste PE	Import volume of plastic waste PS	Import volume of plastic waste PVC	Import volume of plastic waste Others
Belgium	0.775998	0.673805	0.530203	0.93449	0.39	Western Europe	8	1.31208e+09	2.96417e+07	4.44854e+07	7.62974e+08
Canada	0.763288	0.661135	0.810313	0.872534	0.09	North America	36	451038180	78954943	58299365	1134724924
China	0.716523	0.588953	0.728106	0.720652	0.3	Other Asia	320	1.69634e+10	6.99882e+08	1.74882e+09	1.87605e+10
Czech Republic	0.498532	0.651164	0.457757	0.493554	0.39	Eastern Europe	6	9.27893e+07	9.99544e+07	2.01685e+08	1.11937e+09
France	0.833057	0.712584	0.495299	0.83724	0.25	Western Europe	38	3.44412e+08	1.20389e+08	1.86801e+08	7.08183e+08
Germany	0.646357	0.647026	0.628051	0.815864	0.42	Western Europe	52	2.2611e+09	2.66555e+08	3.50112e+08	2.19208e+09
Hongkong (China)	0.497169	0.49668	0.428618	0.535652	0.11	Other Asia	4	2103990562	1158097664	299013100	1.12954e+10
India	0.674193	0.590728	0.481111	0.522682	0.2	Other Asia	56	201093315	264398	3.3478e+08	9.45202e+08
Indonesia	0.676672	0.389477	0.397163	0.564648	0.11	Southeast Asia	50	976242021	2636535	8703174	7.13333e+08
Italy	0.811984	0.747436	0.708593	0.632444	0.34	Western Europe	27	645364338	67885189	2.54855e+07	8.71575e+08
Malaysia	0.639128	0.577022	0.621031	0.581281	0.24	Southeast Asia	14	2.92046e+09	6.8698e+07	3.00385e+07	1.03756e+09
Mexico	0.661676	0.46848	0.499153	0.618767	0.32	North America	38	1.35755e+08	2.98878e+07	1.23022e+08	4.51472e+08
Netherlands	0.770912	0.5935	0.631678	0.832651	0.45	Western Europe	9	2972668517	7.57741e+07	1.00719e+08	3.12673e+09
Slovenia	0.542569	0.469764	0.47449	0.759767	0.35	Eastern Europe	0.85	6.09192e+08	1.87039e+06	6319096	3.71045e+08
South Korea	0.706287	0.636797	0.703535	0.754481	0.14	Other Asia	197	8.6392e+07	1.62362e+07	2.28571e+08	5.06747e+08
Spain	0.851728	0.682024	0.562049	0.845675	0.43	Western Europe	22	4.09224e+08	1.98998e+08	6.43413e+07	5.67743e+08
Taiwan (China)	0.734408	0.559179	0.582028	0.573007	0.265	Other Asia	11	635431639	65462092	294760396	1.5584e+09
Thailand	0.460159	0.423858	0.439023	0.66081	0.21	Southeast Asia	27	2.26639e+08	1612671	9.00933e+07	1.25765e+09
Turkey	0.467869	0.426858	0.512056	0.476557	0.13	Other Asia	32	2102202982	77081913	22429634	1534451724
USA	0.627875	0.790353	0.588621	0.91963	0.055	North America	292	6.08452e+08	8.66557e+07	2.13504e+08	3.28464e+09
United Kingdom	0.901066	0.850577	0.506164	0.868302	0.37	Western Europe	215	4.98407e+08	27868991	66316417	4.65916e+08
Vietnam	0.682348	0.558568	0.500039	0.667779	0.15	Southeast Asia	24	6.12168e+08	2.51504e+07	1.26218e+07	1.31864e+09

## Sheet: Fig.3b
period	Estimated recycled traded plasics using national average recycling rates	Estimated recycled traded plasics using RRR	Traded plastics from the Global North to the Golabl South	Total traded platic waste
2013	1.55763e+09	3.50354e+09	5443874305	9005057819
2014	1.55214e+09	3.43172e+09	5425105149	9324139999
2015	1.40827e+09	3.12854e+09	4.9175e+09	8.39364e+09
2016	1.59404e+09	3.54321e+09	5.55904e+09	9.92499e+09
2017	1.24948e+09	2.87385e+09	4.52252e+09	7.45477e+09
2018	4.96203e+08	1.33449e+09	2.39944e+09	3.07131e+09
2019	3.06361e+08	8.91584e+08	1.62195e+09	2.05398e+09
2020	3.52244e+08	1.01603e+09	1.91628e+09	2.25046e+09
2021	3.6136e+08	1.01306e+09	1.86567e+09	2.28983e+09
2022	3.37919e+08	9.49603e+08	1.76033e+09	2.22183e+09

## Sheet: Fig.4&Supplementary Fig.7-15(1)
	cmdCode	period	im_cifp_new	ex_fobp_new	labor	electricity	water	rent	price_cif	price_fob	rate_reporter	rate_partner
Belgium	PE	2013	0.483444	0.454006	0.23172	0.0820216	0.00202474	0.0405674	1.83703	1.76285	0.584655	0.54133
Belgium	PE	2014	0.535259	0.503309	0.238785	0.0808609	0.00202474	0.0405796	1.79176	1.73953	0.633323	0.592924
Belgium	PE	2015	0.457285	0.435648	0.199782	0.0676875	0.00109414	0.0338902	1.48526	1.43571	0.650087	0.610474
Belgium	PE	2016	0.447664	0.452222	0.200145	0.0714018	0.00142354	0.0344145	1.41414	1.34062	0.691591	0.659598
Belgium	PE	2017	0.448066	0.445761	0.208089	0.0702993	0.00151414	0.0351234	1.43572	1.42822	0.65602	0.650619
Belgium	PE	2018	0.421376	0.483947	0.22223	0.0745454	0.00177981	0.0386509	1.48938	1.46443	0.635786	0.676824
Belgium	PE	2019	0.345339	0.486977	0.382597	0.0728981	0.00179209	0.0384701	1.31191	1.29007	0.800394	0.919894
Belgium	PE	2020	0.32986	0.297184	0.392019	0.0760123	0.00172145	0.0392501	1.14223	1.08244	0.951466	0.866466
Belgium	PE	2021	0.413477	0.423667	0.411453	0.0887612	0.00190112	0.0419321	1.76131	1.57466	0.746616	0.674617
Belgium	PE	2022	0.524225	0.579035	0.411453	0.128877	0.00190112	0.0430773	1.87081	1.82925	0.744938	0.764434
Canada	PE	2013	0.488903	0.517013	0.274678	0.0373475	0.00051415	0.0280236	1.41544	1.41726	0.71958	0.744937
Canada	PE	2014	0.411702	0.427816	0.264244	0.0331945	0.00051415	0.0289773	1.58913	1.58684	0.572258	0.583905
Canada	PE	2015	0.187202	0.208025	0.2338	0.0304293	0.000595292	0.025217	1.35438	1.33207	0.440219	0.451882
Canada	PE	2016	0.304392	0.320768	0.22796	0.0401105	0.000569319	0.0255339	1.21636	1.18846	0.619032	0.621398
Canada	PE	2017	0.447203	0.467246	0.197648	0.0414952	0.000632147	0.027043	1.28943	1.28516	0.682917	0.699779
Canada	PE	2018	0.456305	0.470618	0.203666	0.0419538	0.00069745	0.0300023	1.34617	1.33993	0.672021	0.681988
Canada	PE	2019	0.401068	0.447789	0.20585	0.0461076	0.00066755	0.0351849	1.12264	1.11413	0.759949	0.805384
Canada	PE	2020	0.265944	0.332779	0.212587	0.0461076	0.000710775	0.0388826	1.00394	1.01157	0.68535	0.772459
Canada	PE	2021	0.56914	0.684172	0.227999	0.0461076	0.0007357	0.0446662	1.64024	1.67992	0.65025	0.752261
Canada	PE	2022	0.444201	0.520035	0.233368	0.0461076	0.00075166	0.0558423	1.5304	1.53858	0.623313	0.687607
China	PE	2013	0.733412	0.450996	0.0403941	0.0496998	0.000287703	0.0220794	1.66299	1.5816	0.657746	0.416628
China	PE	2014	0.72445	0.459253	0.0453394	0.050356	0.000293913	0.0232373	1.68814	1.66001	0.625049	0.421364
China	PE	2015	0.582483	0.395846	0.0488606	0.0478554	0.000306827	0.0239548	1.41902	1.47278	0.587369	0.447809
China	PE	2016	0.382446	0.340764	0.0495188	0.045987	0.000295905	0.0231001	1.3293	1.33218	0.462719	0.425147
China	PE	2017	0.368323	0.368323	0.052005	0.041763	0.000307207	0.0245593	1.4196	1.4813	0.404178	0.421746
China	PE	2018	0.604342	0.385142	0.0581869	0.0419494	0.000321157	0.0273336	1.45819	1.64441	0.547505	0.432486
China	PE	2019	0.549405	0.624705	0.0597759	0.0419494	0.000319912	0.0272277	1.29911	1.53601	0.543331	0.713717
China	PE	2020	0.63901	0.63901	0.0655613	0.0419494	0.000321135	0.0284226	1.21282	1.61444	0.590538	0.78609
China	PE	2021	0.857825	0.857825	0.0774666	0.0419494	0.000343424	0.0337703	1.60548	1.76486	0.704764	0.774729
China	PE	2022	0.881865	0.881865	0.0774666	0.0313972	0.000330029	0.0324062	1.60272	1.85881	0.677168	0.785368
Hongkong (China)	PE	2013	0.385803	0.373941	0.0921474	0.0643862	0.000268039	0.029389	1.84468	1.54652	0.454811	0.373387
Hongkong (China)	PE	2014	0.399464	0.397734	0.0991526	0.0666929	0.000268119	0.0301405	1.71743	1.61736	0.452935	0.425307
Hongkong (China)	PE	2015	0.355603	0.375658	0.103313	0.0687594	0.000269722	0.0308922	1.46499	1.37946	0.498155	0.485913
Hongkong (China)	PE	2016	0.288191	0.306144	0.107999	0.0680561	0.00026909	0.0315572	1.44497	1.26275	0.483047	0.437419
Hongkong (China)	PE	2017	0.301155	0.314542	0.111028	0.0677871	0.000269451	0.0321713	1.06836	1.27234	0.495205	0.605167
Hongkong (China)	PE	2018	0.351556	0.317586	0.115909	0.0700502	0.000265436	0.0327086	0.900117	1.26806	0.553226	0.732943
Hongkong (China)	PE	2019	0.301841	0.253461	0.122081	0.0707464	0.000267018	0.0334626	0.83786	1.09618	0.592733	0.704439
Hongkong (China)	PE	2020	0.312636	0.23504	0.121247	0.0732896	0.000272433	0.0345232	0.722893	1.03773	0.642201	0.789833
Hongkong (China)	PE	2021	0.331858	0.325704	0.122442	0.0731324	0.000271243	0.03519	0.873522	1.30911	0.528736	0.783727
Hongkong (China)	PE	2022	0.3323	0.470059	0.125609	0.0768248	0.000270477	0.0349305	1.09075	1.44856	0.483815	0.797904
Czech Republic	PE	2013	0.628965	0.407611	0.0723803	0.0759402	0.000907564	0.0511318	1.82251	1.77988	0.572606	0.409791
Czech Republic	PE	2014	0.460979	0.460979	0.0699481	0.0622055	0.000907564	0.0511472	1.83141	1.77283	0.447102	0.4328
Czech Republic	PE	2015	0.340114	0.39189	0.0615292	0.049007	0.000817959	0.0427157	1.54624	1.49376	0.406337	0.433741
Czech Republic	PE	2016	0.730285	0.531162	0.0645511	0.045981	0.000780873	0.0433766	1.67057	1.56984	0.692931	0.50451
Czech Republic	PE	2017	0.840614	0.778623	0.0724679	0.0448589	0.000755264	0.0442701	1.48312	1.41921	0.86878	0.779922
Czech Republic	PE	2018	0.570536	0.739522	0.0840612	0.0487818	0.000936434	0.0487163	1.44322	1.39796	0.661878	0.785172
Czech Republic	PE	2019	0.937586	0.578608	0.0840612	0.0493698	0.000922408	0.0484883	1.31977	1.27762		0.708952
Czech Republic	PE	2020	0.424186	0.40044	0.0869439	0.0547696	0.000900061	0.0494715	1.09128	1.05085	0.720434	0.666974
Czech Republic	PE	2021	0.727007	0.540289	0.0869439	0.0583225	0.00101474	0.0528519	1.63759	1.74787	0.651164	0.554739
Czech Republic	PE	2022	0.633003	0.764719	0.0869439	0.10002	0.00104456	0.0542953	1.74467	1.79013	0.600836	0.709372
France	PE	2013	0.564317	0.557299	0.225652	0.0679563	0.000945077	0.0663232	1.74948	1.672	0.680067	0.645012
France	PE	2014	0.70283	0.73869	0.207508	0.0720323	0.000945077	0.0663432	1.70977	1.65107	0.78143	0.780406
France	PE	2015	0.474512	0.64364	0.194755	0.0618254	0.000945077	0.0554067	1.39043	1.35689	0.713102	0.845548
France	PE	2016	0.451317	0.604762	0.196992	0.0577037	0.000884529	0.0562639	1.35087	1.31701	0.712066	0.833968
France	PE	2017	0.45376	0.589317	0.207056	0.060537	0.000887089	0.0574229	1.37589	1.35632	0.706398	0.817562
France	PE	2018	0.424173	0.424173	0.220707	0.0617884	0.00101967	0.0631899	1.44074	1.47475	0.64223	0.657391
France	PE	2019	0.556921	0.667624	0.212466	0.0620672	0.000975132	0.0628943	1.23879	1.2036	0.914159	0.998131
France	PE	2020	0.608622	0.63	0.139422	0.0645595	0.00093018	0.0641696	1.11088	1.05489		0.994676
France	PE	2021	0.640803	0.78055	0.302827	0.0683761	0.000997143	0.0685543	1.64236	1.5972	0.832314	0.914109
France	PE	2022	1.02725	0.898838	0.302827	0.0741808	0.000882555	0.0704266	1.7672	1.69635		0.937227
Germany	PE	2013	0.511359	0.499652	0.221194	0.117186	0.00119278	0.0666387	1.7997	1.79347	0.628607	0.618429
Germany	PE	2014	0.485655	0.467922	0.250281	0.125964	0.00132123	0.0666588	1.77232	1.76203	0.648327	0.632254
Germany	PE	2015	0.400138	0.39835	0.206837	0.101989	0.00114559	0.0556703	1.45442	1.45681	0.645725	0.645276
Germany	PE	2016	0.345874	0.371187	0.202321	0.101569	0.00102992	0.0565316	1.43186	1.42588	0.6094	0.628604
Germany	PE	2017	0.34247	0.362342	0.215271	0.104821	0.00104322	0.057696	1.50668	1.48745	0.595724	0.604347
Germany	PE	2018	0.337947	0.454797	0.234975	0.108975	0.00110485	0.0634906	1.55317	1.56818	0.58477	0.682975
Germany	PE	2019	0.357005	0.39352	0.228639	0.105155	0.00115149	0.0631935	1.38952	1.40592	0.65979	0.699907
Germany	PE	2020	0.321371	0.325889	0.340204	0.116243	0.00112779	0.0644749	1.23866	1.22283	0.847413	0.84107
Germany	PE	2021	0.459805	0.410231	0.329783	0.125222	0.00122438	0.0688804	1.78208	1.73554	0.697304	0.644871
Germany	PE	2022	0.585312	0.534217	0.329783	0.126308	0.00120851	0.0707616	1.99757	1.90789	0.717156	0.653491
India	PE	2013	0.53427	0.613265	0.021015	0.0586238	0.000312435	0.0320344	1.66679	1.63048	0.48739	0.535079
India	PE	2014	0.690418	0.613207	0.021015	0.0586238	0.000300273	0.0308202	1.74139	1.68241	0.585641	0.511257
India	PE	2015	0.486951	0.566679	0.021015	0.0579448	0.000286599	0.0293064	1.4775	1.45129	0.504568	0.562006
India	PE	2016	0.434788	0.469709	0.021015	0.0579448	0.000275716	0.0279891	1.39522	1.28656	0.518031	0.508481
India	PE	2017	0.453506	0.448262	0.021015	0.0513268	0.000281395	0.0288842	1.2771	1.14544	0.595814	0.529339
India	PE	2018	0.360401	0.340104	0.021015	0.0499163	0.000272382	0.0275093	1.2491	1.15502	0.488732	0.43193
India	PE	2019	0.377633	0.358019	0.0218183	0.0517641	0.000263362	0.0309009	1.04081	0.943284	0.628792	0.546689
India	PE	2020	0.352062	0.38067	0.0222176	0.0491901	0.000247628		0.895821	0.817669	0.637152	0.620855
India	PE	2021	0.560429	0.506079	0.022275	0.0493385	0.000261863	0.0254366	1.39384	1.26589	0.638977	0.532348
India	PE	2022	0.617028	0.573768	0.022275	0.0493385	0.000257432	0.0277129	1.52756	1.3929	0.632712	0.542094
Indonesia	PE	2013	0.24883	0.336407	0.024893	0.035073	0.000548704	0.0525222	1.54719	1.50683	0.295001	0.356944
Indonesia	PE	2014	0.299032	0.363241	0.0238456	0.0379064	0.000482522	0.0504359	1.61734	1.61183	0.313874	0.361646
Indonesia	PE	2015	0.281111	0.346048	0.0220626	0.0391832	0.000423129	0.052044	1.32463	1.2704	0.381941	0.426616
Indonesia	PE	2016	0.263151	0.291937	0.0279532	0.0363457	0.000427163	0.0524471	1.2686	1.20183	0.388885	0.396334
Indonesia	PE	2017	0.233921	0.291251	0.032417	0.0373923	0.000425703	0.0521248	1.28706	1.23071	0.355727	0.394952
Indonesia	PE	2018	0.260771	0.231428	0.0310169	0.0350534	0.00040214	0.049022	1.23456	1.18546	0.390069	0.345315
Indonesia	PE	2019	0.29761	0.283171	0.0332203	0.0357605	0.000401529	0.0493115	1.09363	0.991274	0.516174	0.451622
Indonesia	PE	2020	0.339535	0.308201	0.0322317	0.0344372	0.000388928	0.0479134	0.936013	0.841152	0.664189	0.555693
Indonesia	PE	2021	0.482435	0.513626	0.0331669	0.0348916	0.000397349	0.0487543	1.30415	1.19142	0.618784	0.594722
Indonesia	PE	2022	0.548185	0.532365	0.0336104	0.0334687	0.000382458	0.0470067	1.36749	1.2333	0.660641	0.581581
Italy	PE	2013	0.728348	0.797642	0.230644	0.123064	0.00138668	0.0680737	1.84439	1.77996	0.794941	0.813393
Italy	PE	2014	0.711519	0.81534	0.180374	0.125815	0.00138668	0.0680942	1.60104	1.76821	0.755467	0.914128
Italy	PE	2015	0.605826	0.732885	0.124046	0.0971282	0.00148343	0.0568691	1.41742	1.52415	0.713442	0.877445
Italy	PE	2016	0.637739	0.650199	0.124321	0.0930017	0.00157672	0.0577489	1.56098	1.52205	0.73782	0.729237
Italy	PE	2017	0.57575	0.644354	0.127877	0.0898505	0.00136403	0.0589384	1.55604	1.49857	0.699799	0.728194
Italy	PE	2018	0.655751	0.502862	0.134633	0.0916288	0.00160743	0.0648577	1.55871	1.6007	0.727745	0.626677
Italy	PE	2019	0.68867	0.629202	0.128888	0.0989763	0.00132295	0.0645543	1.39217	1.42348	0.847918	0.814441
Italy	PE	2020	0.532573	0.508656	0.132548	0.0936341	0.00135075	0.0658633	1.25213	1.24911	0.812178	0.78672
Italy	PE	2021	0.693785	0.720378	0.215768	0.110507	0.00147698	0.0703637	1.79494	1.81431	0.739404	0.765609
Italy	PE	2022	0.833805	0.816666	0.215768	0.169973	0.00147698	0.0722854	1.9401	1.98307	0.801433	0.808311
Malaysia	PE	2013	0.256321	0.291465	0.203739	0.0448198	0.000202356	0.0792606	1.4787	1.40256	0.512383	0.515237
Malaysia	PE	2014	0.284922	0.280992	0.203739	0.0502638	0.00019051	0.0759809	1.59432	1.4796	0.511285	0.471462
Malaysia	PE	2015	0.239856	0.285055	0.172856	0.0401528	0.000253574	0.0606967	1.28046	1.18962	0.531107	0.536855
Malaysia	PE	2016	0.218812	0.230753	0.187491	0.0400587	0.00025298	0.0605545	1.21967	1.03084	0.604981	0.523362
Malaysia	PE	2017	0.198669	0.247104	0.188176	0.0390255	0.000248066	0.0589926	1.19512	1.08642	0.549062	0.548979
Malaysia	PE	2018	0.189604	0.279764	0.210566	0.0407977	0.00025933	0.0616715	1.2709	1.16818	0.529354	0.573843
Malaysia	PE	2019	0.302932	0.259194	0.209188	0.0405147	0.000255859	0.0612438	1.04407	0.984576	0.767063	0.671818
Malaysia	PE	2020	0.314268	0.236261	0.20032	0.0394573	0.00025081	0.0596453	0.867606	0.76189	0.990959	0.759599
Malaysia	PE	2021	0.390777	0.353685	0.20032	0.0428019	0.000270304	0.0776414	1.2589	1.15048	0.760884	0.659109
Malaysia	PE	2022	0.446863	0.384986	0.20032	0.0363759	0.000231223	0.0733165	1.26879	1.14119	0.815955	0.673896
Mexico	PE	2013	0.509828	0.509828	0.0546533	0.0216689	0.00016835	0.0275765	1.40361	1.36761	0.552092	0.537931
Mexico	PE	2014	0.460979	0.460979	0.05451	0.0216689	0.000334425	0.0275765	1.4088	1.4297	0.485957	0.493167
Mexico	PE	2015	0.442987	0.442987	0.047424	0.0216689	0.000267123	0.0275765	1.28612	1.41766	0.468323	0.51622
Mexico	PE	2016	0.382446	0.491792	0.0423967	0.0216689	0.000353521	0.0275765	1.29806	1.32035	0.441742	0.552961
Mexico	PE	2017	0.400357	0.482984	0.0445155	0.0304298	0.000156148	0.0275765	1.21113	1.35149	0.457771	0.594757
Mexico	PE	2018	0.399247	0.606893	0.0463463	0.0382656	0.000390163	0.0283644	1.36241	1.47623	0.426876	0.650048
Mexico	PE	2019	0.386459	0.515916	0.0269033	0.0336585	0.000193646	0.0275765	1.08522	1.21107	0.48212	0.684789
Mexico	PE	2020	0.329095	0.500885	0.0249255	0.0115263	0.000182273	0.0291523	0.969436	1.03616	0.468637	0.718905
Mexico	PE	2021	0.4635	0.4635	0.0283695	0.0129091	0.000230072	0.0307282	1.72034	1.67286	0.393825	0.382957
Mexico	PE	2022	0.479033	0.479033	0.0310875	0.0129091	0.000218742	0.0291523	1.56712	1.41395	0.480448	0.433491
Netherlands	PE	2013	0.35365	0.556209	0.315132	0.0713245	0.00071177	0.0618788	1.76552	1.69434	0.582324	0.699993
Netherlands	PE	2014	0.333775	0.53477	0.234286	0.0688191	0.00071177	0.0607071	1.74607	1.74936	0.490589	0.633133
Netherlands	PE	2015	0.31495	0.444882	0.276028	0.0551036	0.00071177	0.0526879	1.47606	1.48308	0.579652	0.690704
Netherlands	PE	2016	0.300552	0.382178	0.287246	0.0522712	0.000649576	0.054548	1.41861	1.41325	0.604677	0.673184
Netherlands	PE	2017	0.296786	0.328129	0.305271	0.0509338	0.000613873	0.0587082	1.42706	1.41429	0.619092	0.640574
Netherlands	PE	2018	0.286602	0.419479	0.200649	0.0560755	0.000619631	0.0624324	1.44189	1.42704	0.52223	0.630228
Netherlands	PE	2019	0.272657	0.379714	0.31646	0.0584919	0.00062539	0.0601843	1.28679	1.26371	0.689058	0.779059
Netherlands	PE	2020	0.350528	0.350528	0.332986	0.0682341	0.000618479	0.0624281	1.13776	1.13872	0.879632	0.88037
Netherlands	PE	2021	0.32284	0.492925	0.348698	0.079513	0.000693342	0.0657014	1.78432	1.79092	0.561063	0.680409
Netherlands	PE	2022	0.45062	0.655538	0.348698	0.100095	0.00065879	0.0594397	1.80159	1.80581	0.653249	0.794713
Taiwan (China)	PE	2013	0.311717	0.326076	0.0765799	0.0453739	0.000183079	0.0656543	1.48855	1.44499	0.425124	0.424554
Taiwan (China)	PE	2014	0.362302	0.352785	0.0775797	0.0482858	0.000183134	0.0643813	1.46559	1.52424	0.445982	0.455838
Taiwan (China)	PE	2015	0.363572	0.310405	0.076723	0.0427511	0.000173337	0.0613259	1.36275	1.26033	0.531385	0.443449
Taiwan (China)	PE	2016	0.395126	0.286659	0.0762011	0.0380627	0.000172931	0.0603205	1.33215	1.19408	0.586973	0.425968
Taiwan (China)	PE	2017	0.324145	0.297185	0.0833653	0.0392193	0.000181684	0.0639815	1.29626	1.21651	0.516488	0.459123
Taiwan (China)	PE	2018	0.325061	0.346858	0.0878937	0.0407558	0.000184508	0.0645884	1.30818	1.24654	0.511529	0.507927
Taiwan (China)	PE	2019	0.403594	0.460743	0.0871171	0.039809	0.000180044	0.0629681	1.07369	1.01283	0.720897	0.745516
Taiwan (China)	PE	2020	0.314873	0.371894	0.0918068	0.0418015	0.000188943	0.0662456	0.963537	0.910132	0.695779	0.73002
Taiwan (China)	PE	2021	0.37652	0.509223	0.102877	0.0418015	0.000195642	0.0697454	1.40613	1.18139	0.615392	0.633142
Taiwan (China)	PE	2022	0.408639	0.566524	0.101558	0.0418015	0.000183864	0.0653759	1.51131	1.20512	0.630253	0.631091
South Korea	PE	2013	0.351409	0.422518	0.159349	0.0401721	0.00037679	0.0631777	1.62054	1.54262	0.489761	0.520194
South Korea	PE	2014	0.382078	0.611587	0.179419	0.0417851	0.00029408	0.0657143	1.69904	1.62119	0.507677	0.650601
South Korea	PE	2015	0.395027	0.395027	0.169591	0.0388296	0.000337732	0.064532	1.42679	1.31868	0.623191	0.575971
South Korea	PE	2016	0.296592	0.318824	0.16735	0.0379062	0.000345281	0.0622974	1.37124	1.23958	0.559904	0.526092
South Korea	PE	2017	0.407099	0.3141	0.173932	0.0389106	0.000378628	0.0661036	1.35151	1.27363	0.662685	0.539843
South Korea	PE	2018	0.398884	0.374002	0.188088	0.0399816	0.000406658	0.0730911	1.42974	1.34223	0.64165	0.580964
South Korea	PE	2019	0.39522	0.321541	0.183017	0.0377174	0.000406658	0.0687197	1.21573	1.1326	0.743713	0.6183
South Korea	PE	2020	0.401968	0.279446	0.178064	0.0373319	0.000341562	0.0677875	1.07389	1.00897	0.835425	0.644557
South Korea	PE	2021	0.38395	0.265181	0.190764	0.039637	0.000360708	0.0697165	1.53146	1.33174	0.631943	0.454119
South Korea	PE	2022	0.539645	0.539645	0.182421	0.0351851	0.000360708	0.0618862	1.65768	1.39686	0.721441	0.607931
Slovenia	PE	2013	0.33595	0.362533	0.138717	0.0721354	0.000566652	0.0410881	1.48008	1.52955	0.472857	0.51076
Slovenia	PE	2014	0.364035	0.407972	0.107539	0.0651691	0.000566652	0.0411005	1.57437	1.42507	0.498854	0.485878
Slovenia	PE	2015	0.326272	0.343964	0.0939867	0.0539311	0.000410016	0.0343252	1.37017	1.34058	0.466671	0.472477
Slovenia	PE	2016	0.296099	0.296025	0.0954315	0.0532329	0.000442265	0.0365277	1.42036	1.49807	0.395252	0.416814
Slovenia	PE	2017	0.250789	0.278298	0.100006	0.0507481	0.000422301	0.0388334	1.42996	1.39976	0.387054	0.402545
Slovenia	PE	2018	0.201121	0.252964	0.108354	0.0584328	0.000473361	0.0422208	1.3714	1.3012	0.387771	0.41443
Slovenia	PE	2019	0.202237	0.239961	0.106203	0.0613311	0.000437658	0.0338649	1.11171	1.12493	0.44143	0.48843
Slovenia	PE	2020	0.166118	0.152662	0.141909	0.0641304	0.000458389	0.0384779	0.934638	0.861034	0.586725	0.522807
Slovenia	PE	2021	0.306764	0.306741	0.153575	0.0650434	0.000495244	0.0447208	1.36012	1.36306	0.514562	0.515653
Slovenia	PE	2022	0.36472	0.338146	0.153575	0.103161	0.000495244	0.0434363	1.52762	1.43044	0.571849	0.514069
Spain	PE	2013	0.751524	0.714358	0.156528	0.0916443	0.00110193	0.0692816	1.61871	1.54488	0.851279	0.784204
Spain	PE	2014	0.542734	0.618557	0.156019	0.0911411	0.00128367	0.0693024	1.61458	1.56037	0.677428	0.712459
Spain	PE	2015	0.460274	0.503338	0.131162	0.072779	0.00113418	0.0578781	1.37285	1.31683	0.674624	0.685685
Spain	PE	2016	0.48164	0.440015	0.127599	0.0671712	0.00104839	0.0587736	1.30236	1.24002	0.7294	0.655166
Spain	PE	2017	0.43475	0.416752	0.137714	0.0672538	0.000967143	0.0599842	1.30332	1.2537	0.68662	0.643491
Spain	PE	2018	0.375052	0.396349	0.146186	0.0724729	0.00106713	0.0660085	1.29299	1.27827	0.634947	0.64798
Spain	PE	2019	0.249038	0.344051	0.168828	0.0716984	0.00101873	0.0656997	1.11808	1.12706	0.606109	0.715526
Spain	PE	2020	0.261079	0.259797	0.183309	0.0731254	0.000988764	0.0670319	1.01311	0.992301	0.724724	0.708283
Spain	PE	2021	0.407895	0.419212	0.179481	0.0835291	0.000921925	0.0716122	1.58586	1.55074	0.589068	0.584804
Spain	PE	2022	0.562962	0.636593	0.179481	0.120104	0.000921925	0.0735679	1.62977	1.61559	0.712847	0.762225
Thailand	PE	2013	0.26449	0.26449	0.0542337	0.0482362	0.000359187	0.0546646	1.55341	1.5115	0.343175	0.333917
Thailand	PE	2014	0.185274	0.271713	0.0520487	0.0456905	0.000341026	0.0517796	1.65056	1.59251	0.258638	0.313971
Thailand	PE	2015	0.24137	0.24137	0.0389487	0.0434218	0.00032041	0.0492085	1.37385	1.28226	0.357826	0.333971
Thailand	PE	2016	0.274923	0.248862	0.0436125	0.0420073	0.000309511	0.0476056	1.30018	1.20703	0.416006	0.361542
Thailand	PE	2017	0.24539	0.24539	0.0436125	0.0437099	0.000326243	0.0495351	1.28819	1.24485	0.377768	0.365059
Thailand	PE	2018	0.316205	0.316205	0.0552013	0.0454372	0.000341058	0.0519829	1.39001	1.33604	0.43171	0.414947
Thailand	PE	2019	0.272593	0.308251	0.0586275	0.0473453	0.000354088	0.0541659	1.16085	1.13532	0.468918	0.4964
Thailand	PE	2020	0.251703	0.251703	0.057965	0.0469635	0.000350796	0.0537291	1.01137	0.941275	0.536349	0.499177
Thailand	PE	2021	0.29625	0.29625	0.05788	0.0460236	0.00034697	0.0564148	1.38795	1.22632	0.458038	0.404696
Thailand	PE	2022	0.549809	0.549809	0.05703	0.0419042	0.000313747	0.0513653	1.48664	1.29167	0.666824	0.579371
Turkey	PE	2013	0.521945	0.434561	0.0662913	0.0585946	0.000502155	0.0326149	1.6275	1.53646	0.544041	0.447553
Turkey	PE	2014	0.291126	0.361315	0.0974664	0.050447	0.000502155	0.0326117	1.61261	1.45802	0.397975	0.413371
Turkey	PE	2015	0.395027	0.395027	0.0567158	0.042023	0.00059675	0.0326127	1.4058	1.31292	0.493242	0.460654
Turkey	PE	2016	0.298297	0.398792	0.0606558	0.0391843	0.000551391	0.0326121	1.29659	1.13678	0.466171	0.504069
Turkey	PE	2017	0.277163	0.264437	0.0551872	0.0332192	0.000559741	0.028128	1.28533	1.13705	0.425973	0.364649
Turkey	PE	2018	0.212811	0.197331	0.0817147	0.0361492	0.000457731	0.0281264	1.33732	1.14334	0.38608	0.315839
Turkey	PE	2019	0.163268	0.161666	0.0817147	0.042507	0.000495872	0.0281291	1.013	0.92984	0.417593	0.381367
Turkey	PE	2020	0.164924	0.153919	0.0871292	0.0386268	0.000344367	0.0281276	0.914751	0.880547	0.445424	0.413969
Turkey	PE	2021	0.251104	0.292287	0.0446225	0.0449141	0.000339761	0.0311677	1.60538	1.31309	0.348357	0.31649
Turkey	PE	2022	0.382347	0.374807	0.0408384	0.0229807	0.000245703	0.0380117	1.64495	1.39258	0.427743	0.356479
USA	PE	2013	0.648605	0.602751	0.213182	0.0313535	0.00057785	0.0212697	1.54651	1.54907	0.72622	0.690946
USA	PE	2014	0.777991	0.679623	0.213182	0.0327335	0.000536616	0.0212613	1.67574	1.68908	0.761262	0.695103
USA	PE	2015	0.620267	0.48535	0.211865	0.0318124	0.000620395	0.0264771	1.46443	1.38478	0.791065	0.634696
USA	PE	2016	0.573668	0.422038	0.194568	0.0313508	0.000622797	0.0275595	1.32322	1.26292	0.805759	0.628062
USA	PE	2017	0.592758	0.431558	0.187612	0.031813	0.000625909	0.0280044	1.34205	1.30902	0.789641	0.622429
USA	PE	2018	0.564838	0.377841	0.200577	0.0313501	0.000652256	0.0277431	1.3978	1.36003	0.74584	0.561101
USA	PE	2019	0.509358	0.401101	0.195462	0.0308921	0.000683464	0.0302793	1.12688	1.05435	0.893796	0.718078
USA	PE	2020	0.477201	0.322015	0.186334	0.0304294	0.000706956	0.0306652	0.966611	0.957156	0.931389	0.724765
USA	PE	2021	0.857333	0.866559	0.218094	0.0318118	0.000715163	0.0305697	1.55091	1.54231	0.907605	0.909887
USA	PE	2022	0.632319	0.658253	0.203372	0.0387298	0.000753124	0.0397023	1.50956	1.45582	0.772494	0.766131
United Kingdom	PE	2013	0.759177	0.558342	0.236265	0.0838658	0.000904029	0.103234	1.98822	1.76562	0.823983	0.607459
United Kingdom	PE	2014	0.734268	0.818862	0.237818	0.0941275	0.000904029	0.109948	1.85582	1.70119	0.850577	0.835783
United Kingdom	PE	2015	0.640593	0.69582	0.244539	0.0900012	0.000904029	0.107184	1.48311	1.22432		0.943609
United Kingdom	PE	2016	0.593825	0.526419	0.249747	0.0792472	0.000886109	0.0987447	1.42344	1.35771	0.925672	0.824669
United Kingdom	PE	2017	0.641082	0.481538	0.258418	0.0760069	0.000778364	0.0975082	1.43906	1.35601	0.973511	0.780932
United Kingdom	PE	2018	0.761956	0.591641	0.26599	0.0874175	0.000891432	0.105514	1.46992	1.54922	0.969525	0.879282
United Kingdom	PE	2019	0.812589	0.518032	0.273565	0.0924973	0.000852036	0.106207	1.17649	1.3769
United Kingdom	PE	2020	0.69784	0.474085	0.289548	0.100993	0.000803854	0.108635	1.19389	1.25574
United Kingdom	PE	2021	0.691575	0.707574	0.295458	0.100993	0.000905818	0.118219	2.24924	1.99294	0.74463	0.66853
United Kingdom	PE	2022	0.641604	0.951016	0.312467	0.100993	0.000896873	0.107839	2.10642	2.10794	0.678709	0.859911
Vietnam	PE	2013	0.589279	0.358247	0.0163249	0.0293814	0.000224582	0.0349556	1.20906	1.35596	0.607839	0.446605
Vietnam	PE	2014	0.460979	0.460979	0.0179463	0.0319232	0.000283768	0.0345679	1.12843	1.17819	0.569521	0.594639
Vietnam	PE	2015	0.522424	0.31399	0.0210481	0.0308332	0.00032586	0.0333877	1.70911	1.72234	0.434073	0.287398
Vietnam	PE	2016	0.382446	0.282978	0.0222679	0.0302079	0.000315245	0.0327106	0.863087	0.925449	0.621656	0.524791
Vietnam	PE	2017	0.400357	0.309108	0.0210936	0.0297852	0.000311684	0.0322528	0.751507	1.0575	0.562474	0.642121
Vietnam	PE	2018	0.399247	0.300369	0.0224936	0.0294473	0.000310072	0.0318869	1.35246	1.35246	0.43943	0.349485
Vietnam	PE	2019	0.413575	0.327535	0.0251151	0.0309248	0.000303888	0.0314705	1.17159	1.18612	0.519735	0.435833
Vietnam	PE	2020	0.338924	0.295524	0.0269159	0.0310841	0.000304967	0.0316326	0.937119	0.950557	0.554663	0.50564
Vietnam	PE	2021	0.462575	0.359743	0.0252105	0.0313366	0.000310518	0.0318896	1.0073	1.55133	0.436973	0.547386
Vietnam	PE	2022	0.542245	0.396196	0.0280849	0.030737	0.00030458	0.0312794	1.29331	1.29331	0.601521	0.462592
Belgium	PS	2013	0.67336	0.67336	0.23172	0.0745153	0.00074422	0.0405674	2.12776	2.20234	0.551448	0.570778
Belgium	PS	2014	0.51511	0.785663	0.238785	0.0734607	0.00074422	0.0405796	2.13909	2.13849	0.483171	0.633609
Belgium	PS	2015	0.40621	0.537905	0.199782	0.0614929	0.000402167	0.0338902	1.53091	1.60196	0.521216	0.647815
Belgium	PS	2016	0.401299	0.47897	0.200145	0.0648673	0.00052324	0.0344145	1.53892	1.54713	0.53919	0.602152
Belgium	PS	2017	0.483077	0.576019	0.208089	0.0638657	0.000556542	0.0351234	1.70772	1.73228	0.543018	0.615621
Belgium	PS	2018	0.464942	0.708936	0.22223	0.0677233	0.000654191	0.0386509	1.84718	1.85076	0.510439	0.668677
Belgium	PS	2019	0.246274	0.409443	0.382597	0.0662266	0.000658707	0.0384701	1.47153	1.49815	0.582917	0.725467
Belgium	PS	2020	0.273535	0.29748	0.392019	0.0690559	0.000632742	0.0392501	1.28341	1.3619	0.676453	0.740032
Belgium	PS	2021	0.380847	0.428156	0.411453	0.0806381	0.000698782	0.0419321	2.08815	2.11502	0.514951	0.548549
Belgium	PS	2022	0.672543	0.604931	0.411453	0.117082	0.000698782	0.0430773	2.55314	3.2763	0.452076	0.548599
Canada	PS	2013	1.1082	1.1441	0.274678	0.034562	0.000191347	0.0280236	2.22138	2.18409	0.787872	0.793888
Canada	PS	2014	1.11875	1.15293	0.264244	0.0307188	0.000191347	0.0289773	2.24555	2.21046	0.776981	0.782961
Canada	PS	2015	0.95616	0.993675	0.2338	0.0281598	0.000221544	0.025217	1.81864	1.77743	0.832754	0.838444
Canada	PS	2016	0.821469	0.850576	0.22796	0.037119	0.000211878	0.0255339	1.60997	1.58479	0.835385	0.843843
Canada	PS	2017	0.835082	0.86227	0.197648	0.0384004	0.00023526	0.027043	1.85004	1.82346	0.716961	0.724156
Canada	PS	2018	1.1194	1.16009	0.203666	0.0388248	0.000259564	0.0300023	1.92852	1.92852	0.859212	0.884334
Canada	PS	2019	0.928814	0.963707	0.20585	0.0426688	0.000248436	0.0351849	1.63592	1.63592	0.882362	0.907754
Canada	PS	2020	0.729855	0.756426	0.212587	0.0426688	0.000264523	0.0388826	1.35864	1.3137	0.927941	0.920533
Canada	PS	2021	0.569032	0.588879	0.227999	0.0426688	0.000273799	0.0446662	2.17712	2.09961	0.501435	0.494436
Canada	PS	2022	1.001	1.05075	0.233368	0.0426688	0.000279739	0.0558423	2.83181	2.57929	0.615192	0.58125
China	PS	2013	0.67336	0.67336	0.0403941	0.04512	0.000105699	0.0220794	1.9887	1.93486	0.480503	0.467494
China	PS	2014	0.663064	0.663064	0.0453394	0.0457157	0.00010798	0.0232373	1.81855	1.7408	0.531609	0.508881
China	PS	2015	0.812728	0.522132	0.0488606	0.0434455	0.000112725	0.0239548	1.46721	1.28584	0.86009	0.517983
China	PS	2016	0.483568	0.368695	0.0495188	0.0417493	0.000108712	0.0231001	1.32622	1.37349	0.518262	0.433622
China	PS	2017	0.649892	0.399149	0.052005	0.0379145	0.000112865	0.0245593	1.5139	1.35004	0.674028	0.403899
China	PS	2018	0.8349	0.594267	0.0581869	0.0380838	0.00011799	0.0273336	1.65961	1.47889	0.771576	0.514946
China	PS	2019	0.692419	0.692419	0.0597759	0.0380838	0.000117533	0.0272277	1.33006	1.17456	0.828581	0.731714
China	PS	2020	0.716126	0.716126	0.0655613	0.0380838	0.000117982	0.0284226	1.08671	0.932358		0.929185
China	PS	2021	0.737046	0.737046	0.0774666	0.0380838	0.00012617	0.0337703	1.66428	1.42611	0.739915	0.634029
China	PS	2022	0.823142	0.823142	0.0774666	0.028504	0.000121249	0.0324062	2.00929	1.57211	0.728106	0.569686
Hongkong (China)	PS	2013	0.586584	0.536357	0.0921474	0.0588739	9.89523e-05	0.029389	1.85508	1.92506	0.474316	0.459977
Hongkong (China)	PS	2014	0.544711	0.494736	0.0991526	0.0609831	9.89821e-05	0.0301405	1.86552	1.81609	0.481797	0.437139
Hongkong (China)	PS	2015	0.444916	0.42086	0.103313	0.0628727	9.95739e-05	0.0308922	1.61904	1.64001	0.46602	0.454368
Hongkong (China)	PS	2016	0.351942	0.347679	0.107999	0.0622295	9.93406e-05	0.0315572	1.52209	1.54724	0.426048	0.429755
Hongkong (China)	PS	2017	0.354249	0.370827	0.111028	0.0619836	9.94739e-05	0.0321713	1.76937	1.70846	0.389819	0.387553
Hongkong (China)	PS	2018	0.383891	0.327	0.115909	0.0640529	9.79915e-05	0.0327086	1.29433	1.94432	0.365265	0.496367
Hongkong (China)	PS	2019	0.368476	0.33222	0.122081	0.0646895	9.85757e-05	0.0334626	1.4255	1.62538	0.431187	0.461371
Hongkong (China)	PS	2020	0.262647	0.187909	0.121247	0.067015	0.000100575	0.0345232	1.29007	1.70389	0.339163	0.378987
Hongkong (China)	PS	2021	0.649601	0.649601	0.122442	0.0668713	0.000100135	0.03519	1.82299	2.14832	0.48438	0.57082
Hongkong (China)	PS	2022	0.440649	0.48282	0.125609	0.0702475	9.98525e-05	0.0349305	2.08132	2.08363	0.383623	0.408169
Czech Republic	PS	2013	0.980097	0.671644	0.0723803	0.0689904	0.000333587	0.0511318	2.10368	2.0917	0.667377	0.489022
Czech Republic	PS	2014	0.523897	0.565326	0.0699481	0.0565126	0.000333587	0.0511472	2.0952	2.05496	0.406394	0.42213
Czech Republic	PS	2015	0.412399	0.490167	0.0615292	0.044522	0.000300651	0.0427157	1.52065	1.511	0.442126	0.500204
Czech Republic	PS	2016	0.422537	0.367386	0.0645511	0.0417729	0.00028702	0.0433766	1.37477	1.37035	0.497126	0.447767
Czech Republic	PS	2017	0.372324	0.564734	0.0724679	0.0407536	0.000277607	0.0442701	1.73168	1.72626	0.365376	0.496508
Czech Republic	PS	2018	0.455425	0.455425	0.0840612	0.0443174	0.000344198	0.0487163	1.83342	1.80917	0.416212	0.410708
Czech Republic	PS	2019	0.418021	0.62954	0.0840612	0.0448516	0.000339043	0.0484883	1.40463	1.38561	0.511569	0.683913
Czech Republic	PS	2020	0.436803	0.436803	0.0869439	0.0497573	0.000330829	0.0494715	1.17085	1.19422	0.621023	0.633416
Czech Republic	PS	2021	0.649601	0.649601	0.0869439	0.052985	0.000372979	0.0528519	2.23362	2.25234	0.445241	0.448973
Czech Republic	PS	2022	0.78681	0.78681	0.0869439	0.0908669	0.000383941	0.0542953	2.49141	2.57935	0.470272	0.486871
France	PS	2013	0.413268	0.594508	0.225652	0.0617372	0.000347375	0.0663232	2.19657	2.14606	0.425464	0.513909
France	PS	2014	0.455182	0.573939	0.207508	0.0654401	0.000347375	0.0663432	2.17814	2.114	0.4474	0.499132
France	PS	2015	0.343312	0.428264	0.194755	0.0561673	0.000347375	0.0554067	1.58465	1.55252	0.498146	0.551868
France	PS	2016	0.319823	0.359941	0.196992	0.0524228	0.00032512	0.0562639	1.45407	1.42441	0.522773	0.544954
France	PS	2017	0.282174	0.466559	0.207056	0.0549968	0.000326061	0.0574229	1.70723	1.71435	0.417796	0.548114
France	PS	2018	0.455425	0.455425	0.220707	0.0561337	0.000374791	0.0631899	1.85393	1.83423	0.516278	0.510792
France	PS	2019	0.264842	0.326273	0.212466	0.056387	0.000358422	0.0628943	1.40727	1.44222	0.492452	0.556652
France	PS	2020	0.263186	0.260659	0.139422	0.0586512	0.000341899	0.0641696	1.22065	1.24156	0.503812	0.509978
France	PS	2021	0.290951	0.424964	0.302827	0.0621186	0.000366513	0.0685543	2.0949	2.20268	0.391541	0.487843
France	PS	2022	0.78681	0.78681	0.302827	0.067392	0.000324394	0.0704266	2.42899	2.43802	0.599361	0.601589
Germany	PS	2013	0.525268	0.612789	0.221194	0.107126	0.000440267	0.0666387	2.20133	2.20133	0.497658	0.544989
Germany	PS	2014	0.654671	0.726005	0.250281	0.115151	0.00048768	0.0666588	2.17269	2.17269	0.595466	0.634551
Germany	PS	2015	0.483307	0.544467	0.206837	0.0932335	0.00042285	0.0556703	1.61107	1.61107	0.620004	0.665197
Germany	PS	2016	0.443022	0.479912	0.202321	0.0928497	0.000380153	0.0565316	1.45463	1.45463	0.650406	0.680596
Germany	PS	2017	0.524841	0.55055	0.215271	0.0958227	0.000385064	0.057696	1.70421	1.70421	0.624244	0.642203
Germany	PS	2018	0.584702	0.631728	0.234975	0.0996197	0.000407811	0.0634906	1.85166	1.85166	0.631858	0.662092
Germany	PS	2019	0.518671	0.51017	0.228639	0.0961277	0.000425027	0.0631935	1.49022	1.49022	0.724272	0.717481
Germany	PS	2020	0.42979	0.410539	0.340204	0.106264	0.000416278	0.0644749	1.28223	1.28223	0.873413	0.85554
Germany	PS	2021	0.632383	0.55802	0.329783	0.114473	0.000451932	0.0688804	2.14408	2.14408	0.636037	0.594748
Germany	PS	2022	0.854661	0.70421	0.329783	0.115465	0.000446072	0.0707616	2.64446	2.64446	0.617046	0.549316
India	PS	2013	0.818615	0.504033	0.021015	0.0531593	0.000114695	0.0320344	2.58314	1.98742	0.553974	0.281239
India	PS	2014	0.663064	0.663064	0.021015	0.0531593	0.00011023	0.0308202	2.04921	1.9355	0.472412	0.4462
India	PS	2015	0.503131	0.503131	0.021015	0.0525436	0.00010521	0.0293064	1.72215	1.58756	0.454421	0.418909
India	PS	2016	0.591796	0.591796	0.021015	0.0525436	0.000101215	0.0279891	1.53529	1.37852	0.598766	0.537623
India	PS	2017	0.559297	0.559297	0.021015	0.0465424	0.0001033	0.0288842	1.65159	1.59376	0.48981	0.472659
India	PS	2018	0.455425	0.455425	0.021015	0.0452635	9.99913e-05	0.0275093	1.83422	1.81779	0.359681	0.356458
India	PS	2019	0.322371	0.322371	0.0218183	0.046939	9.668e-05	0.0309009	1.49	1.48647	0.337992	0.337191
India	PS	2020	0.41519	0.41519	0.0222176	0.0446049	9.09039e-05		1.29008	1.33522	0.429761	0.444798
India	PS	2021	0.836592	0.836592	0.022275	0.0447395	9.61299e-05	0.0254366	2.10826	1.79389	0.61654	0.524606
India	PS	2022	0.986003	0.986003	0.022275	0.0447395	9.45032e-05	0.0277129	2.26047	1.80518	0.712716	0.569167
Indonesia	PS	2013	0.54425	0.54425	0.024893	0.0325627	0.000204651	0.0525222	2.05238	2.06187	0.377736	0.379483
Indonesia	PS	2014	0.251029	0.251029	0.0238456	0.0351934	0.000179967	0.0504359	1.81946	1.7973	0.238786	0.235879
Indonesia	PS	2015	0.642786	0.642786	0.0220626	0.0363788	0.000157815	0.052044	1.42568	1.57419	0.569659	0.629
Indonesia	PS	2016	0.528131	0.528131	0.0279532	0.0337443	0.00015932	0.0524471	1.28254	1.81503	0.421268	0.596172
Indonesia	PS	2017	0.438975	0.438975	0.032417	0.034716	0.000158776	0.0521248	1.39874	1.62002	0.410218	0.475114
Indonesia	PS	2018	0.455425	0.455425	0.0310169	0.0325446	0.000149987	0.049022	1.45521	1.35044	0.500726	0.464677
Indonesia	PS	2019	0.472535	0.472535	0.0332203	0.033201	0.000149759	0.0493115	1.3994	1.56072	0.448714	0.500442
Indonesia	PS	2020	0.479476	0.39784	0.0322317	0.0319724	0.000145059	0.0479134	1.1423	1.89316	0.372012	0.531463
Indonesia	PS	2021	0.649601	0.649601	0.0331669	0.0323943	0.0001482	0.0487543	1.73163	2.36763	0.384108	0.525183
Indonesia	PS	2022	0.690708	0.439529	0.0336104	0.0310732	0.000142646	0.0470067	1.89359	2.61764	0.364923	0.346545
Italy	PS	2013	0.912521	1.10176	0.230644	0.111801	0.000509693	0.0680737	2.31673	2.15034	0.732466	0.7771
Italy	PS	2014	0.901994	1.01913	0.180374	0.114301	0.000509693	0.0680942	2.34916	2.20196	0.683786	0.7003
Italy	PS	2015	0.750262	0.796301	0.124046	0.0882393	0.000545253	0.0568691	1.72713	1.63253	0.74338	0.734398
Italy	PS	2016	0.714048	0.740725	0.124321	0.0844904	0.000579543	0.0577489	1.62938	1.54894	0.75367	0.735954
Italy	PS	2017	0.687361	0.745688	0.127877	0.0816276	0.000501368	0.0589384	1.86354	1.75682	0.647683	0.647852
Italy	PS	2018	0.757893	0.674927	0.134633	0.0832432	0.000590832	0.0648577	1.87333	1.80926	0.684721	0.60858
Italy	PS	2019	0.690188	0.646712	0.128888	0.0899182	0.000486269	0.0645543	1.61617	1.40335	0.825873	0.685094
Italy	PS	2020	0.620155	0.585191	0.132548	0.085065	0.000496485	0.0658633	1.35428	1.25481	0.857303	0.763597
Italy	PS	2021	0.750968	0.73723	0.215768	0.100394	0.000542883	0.0703637	2.28871	2.31053	0.586082	0.584523
Italy	PS	2022	0.804289	0.955074	0.215768	0.154418	0.000542883	0.0722854	2.71264	2.58857	0.573381	0.61333
Malaysia	PS	2013	0.409965	0.431401	0.203739	0.0424312	7.64631e-05	0.0792606	2.06998	1.65676	0.528425	0.435265
Malaysia	PS	2014	0.395895	0.509013	0.203739	0.0475851	7.1987e-05	0.0759809	1.93982	1.82806	0.470965	0.513251
Malaysia	PS	2015	0.421278	0.367212	0.172856	0.0380129	9.58164e-05	0.0606967	1.61967	1.40349	0.587687	0.469508
Malaysia	PS	2016	0.404929	0.404929	0.187491	0.0379239	9.55919e-05	0.0605545	1.53513	1.88338	0.436715	0.535784
Malaysia	PS	2017	0.382441	0.255986	0.188176	0.0369457	9.3735e-05	0.0589926	1.78373	1.21264	0.654375	0.360468
Malaysia	PS	2018	0.30389	0.345413	0.210566	0.0386234	9.79915e-05	0.0616715	1.08626	1.01111	0.723808	0.719233
Malaysia	PS	2019	0.363282	0.354649	0.209188	0.0383556	9.668e-05	0.0612438	1.25424	1.01198	0.790609	0.629706
Malaysia	PS	2020	0.451349	0.31546	0.20032	0.0373545	9.47721e-05	0.0596453	1.33585	1.18766	0.750446	0.546094
Malaysia	PS	2021	0.619036	0.424837	0.20032	0.0405209	0.000102138	0.0776414	1.98041	1.54599	0.721927	0.446828
Malaysia	PS	2022	0.349517	0.349517	0.20032	0.0344373	8.73709e-05	0.0733165	3.10791	3.10791	0.251888	0.251888
Mexico	PS	2013	0.689818	0.640916	0.0546533	0.0200528	6.26533e-05	0.0275765	2.08378	2.0519	0.459562	0.424594
Mexico	PS	2014	0.5731	0.756491	0.05451	0.0200528	0.00012446	0.0275765	2.10754	2.13339	0.376797	0.485011
Mexico	PS	2015	0.548831	0.701761	0.047424	0.0200528	9.94128e-05	0.0275765	1.74209	1.52956	0.501141	0.544513
Mexico	PS	2016	0.483568	0.748872	0.0423967	0.0200528	0.000131567	0.0275765	1.55186	1.37349	0.497164	0.643544
Mexico	PS	2017	0.681826	0.514429	0.0445155	0.0281603	5.81121e-05	0.0275765	1.74519	1.65944	0.561061	0.419304
Mexico	PS	2018	0.770292	0.659753	0.0463463	0.0354117	0.000145203	0.0283644	1.83359	1.83423	0.571419	0.49985
Mexico	PS	2019	0.667073	0.915601	0.0269033	0.0311482	7.20676e-05	0.0275765	1.65526	1.35561	0.661009	0.720094
Mexico	PS	2020	0.559039	0.559039	0.0249255	0.0106666	6.78349e-05	0.0291523	1.29605	1.18826	0.624945	0.57297
Mexico	PS	2021	0.589856	0.589856	0.0283695	0.0119463	8.56238e-05	0.0307282	1.91858	1.98712	0.395944	0.410088
Mexico	PS	2022	0.78681	0.78681	0.0310875	0.0119463	8.14075e-05	0.0291523	2.46204	2.41987	0.422591	0.415353
Netherlands	PS	2013	0.686976	0.610649	0.315132	0.0647971	0.00026162	0.0618788	2.13233	2.14242	0.62723	0.587586
Netherlands	PS	2014	0.565432	0.614843	0.234286	0.062521	0.00026162	0.0607071	2.10575	1.98309	0.554058	0.549719
Netherlands	PS	2015	0.418216	0.474348	0.276028	0.0500606	0.00026162	0.0526879	1.53907	1.55619	0.609694	0.659894
Netherlands	PS	2016	0.385587	0.618617	0.287246	0.0474875	0.00023876	0.054548	1.39431	1.42952	0.645293	0.860555
Netherlands	PS	2017	0.472577	0.540947	0.305271	0.0462725	0.000225637	0.0587082	1.68902	1.70574	0.616146	0.670435
Netherlands	PS	2018	0.568143	0.566776	0.200649	0.0509436	0.000227753	0.0624324	1.81524	1.81664	0.578101	0.577649
Netherlands	PS	2019	0.648407	0.600926	0.31646	0.0531389	0.00022987	0.0601843	1.40208	1.40106	0.916137	0.875156
Netherlands	PS	2020	0.457988	0.496943	0.332986	0.0619895	0.00022733	0.0624281	1.19396	1.18765	0.917567	0.951566
Netherlands	PS	2021	0.675682	0.695915	0.348698	0.0722362	0.000254847	0.0657014	2.16708	2.17521	0.636126	0.64963
Netherlands	PS	2022	0.866057	0.999695	0.348698	0.0909343	0.000242147	0.0594397	2.43102	2.45442	0.662133	0.73395
Taiwan (China)	PS	2013	0.538203	0.532035	0.0765799	0.0413801	6.74675e-05	0.0656543	2.00908	1.865	0.460754	0.424056
Taiwan (China)	PS	2014	0.652948	0.507377	0.0775797	0.0440356	6.74878e-05	0.0643813	1.92098	1.77615	0.562308	0.4297
Taiwan (China)	PS	2015	0.48217	0.399898	0.076723	0.0389881	6.38776e-05	0.0613259	1.50859	1.30415	0.601749	0.455277
Taiwan (China)	PS	2016	0.399071	0.343564	0.0762011	0.0347124	6.37279e-05	0.0603205	1.36844	1.21904	0.55694	0.44785
Taiwan (China)	PS	2017	0.306695	0.334272	0.0833653	0.0357672	6.69536e-05	0.0639815	1.55695	1.41009	0.413523	0.395603
Taiwan (China)	PS	2018	0.39731	0.434194	0.0878937	0.0371684	6.79941e-05	0.0645884	1.7141	1.52389	0.458538	0.433272
Taiwan (China)	PS	2019	0.505446	0.514593	0.0871171	0.036305	6.6349e-05	0.0629681	1.37857	1.20166	0.685398	0.605342
Taiwan (China)	PS	2020	0.447537	0.440607	0.0918068	0.0381221	6.96285e-05	0.0662456	1.19605	0.971264	0.788995	0.633813
Taiwan (China)	PS	2021	0.536774	0.492428	0.102877	0.0381221	7.20974e-05	0.0697454	1.7975	1.44636	0.615271	0.465707
Taiwan (China)	PS	2022	0.616132	0.528387	0.101558	0.0381221	6.7757e-05	0.0653759	2.0201	1.52493	0.641079	0.432228
South Korea	PS	2013	0.65345	0.868485	0.159349	0.0366361	0.000138853	0.0631777	2.15043	2.12214	0.511957	0.624264
South Korea	PS	2014	0.720124	0.601885	0.179419	0.0381071	0.000108373	0.0657143	2.13331	2.02046	0.591194	0.493937
South Korea	PS	2015	0.615302	0.924116	0.169591	0.0354118	0.00012446	0.064532	1.64007	1.5124	0.696493	0.866437
South Korea	PS	2016	0.640609	0.488198	0.16735	0.0345697	0.000127242	0.0622974	1.4648	1.34014	0.803776	0.611506
South Korea	PS	2017	0.645565	0.490474	0.173932	0.0354856	0.000139531	0.0661036	1.70916	1.54316	0.710576	0.533536
South Korea	PS	2018	0.560608	0.444713	0.188088	0.0364623	0.00014986	0.0730911	1.75981	1.6017	0.637902	0.502188
South Korea	PS	2019	0.512047	0.556081	0.183017	0.0343974	0.00014986	0.0687197	1.49125	1.32547	0.716888	0.672346
South Korea	PS	2020	0.568496	0.500112	0.178064	0.0340459	0.000125871	0.0677875	1.23714	1.0849	0.930951	0.750588
South Korea	PS	2021	0.739929	0.597836	0.190764	0.0361481	0.000132927	0.0697165	1.79001	1.58868	0.776743	0.594878
South Korea	PS	2022	0.756227	0.68648	0.182421	0.0320881	0.000132927	0.0618862	2.45379	1.95069	0.630193	0.467147
Slovenia	PS	2013	0.67336	0.67336	0.138717	0.0655338	0.00020828	0.0410881	2.56131	1.58452	0.690232	0.427004
Slovenia	PS	2014	0.46463	0.381186	0.107539	0.059205	0.00020828	0.0411005	1.8367	2.31442	0.345902	0.381786
Slovenia	PS	2015	0.326829	0.238961	0.0939867	0.0489955	0.000150707	0.0343252	1.3773	1.50335	0.399218	0.359803
Slovenia	PS	2016	0.205335	0.302534	0.0954315	0.0483612	0.00016256	0.0365277	1.48927	1.27776	0.359312	0.385979
Slovenia	PS	2017	0.326023	0.259519	0.100006	0.0461038	0.000155222	0.0388334	1.75946	1.24879	0.487106	0.30073
Slovenia	PS	2018	0.259875	0.329581	0.108354	0.0530852	0.00017399	0.0422208	2.00615	1.22422	0.45076	0.316432
Slovenia	PS	2019	0.472535	0.472535	0.106203	0.0557183	0.000160867	0.0338649	1.61762	1.00067	0.795084	0.491845
Slovenia	PS	2020	0.291681	0.291681	0.141909	0.0582613	0.000168487	0.0384779	1.31505	1.15668	0.545827	0.48009
Slovenia	PS	2021	0.302403	0.30379	0.153575	0.0590908	0.000182033	0.0447208	2.21332	1.44286	0.461874	0.30184
Slovenia	PS	2022	0.78681	0.78681	0.153575	0.0937198	0.000182033	0.0434363	3.12237	2.25409	0.569094	0.410837
Spain	PS	2013	0.901506	0.94017	0.156528	0.0831851	0.000404791	0.0692816	2.14578	2.39919	0.60065	0.693034
Spain	PS	2014	0.949371	0.96316	0.156019	0.0827284	0.000471553	0.0693024	2.94758	2.57443	0.581461	0.513419
Spain	PS	2015	0.677843	0.702068	0.131162	0.0660611	0.000416637	0.0578781	2.33121	2.35545	0.471522	0.488797
Spain	PS	2016	0.576208	0.498452	0.127599	0.060971	0.000385123	0.0587736	2.21101	1.8958	0.517152	0.401559
Spain	PS	2017	0.63449	0.556459	0.137714	0.061046	0.000355277	0.0599842	2.07129	1.86927	0.56887	0.468539
Spain	PS	2018	0.771245	0.725869	0.146186	0.0657833	0.000392007	0.0660085	1.74898	2.00111	0.62419	0.683289
Spain	PS	2019	0.807525	0.617333	0.168828	0.0650803	0.000374227	0.0656997	2.11816	1.9631	0.671395	0.515351
Spain	PS	2020	0.562071	0.454798	0.183309	0.0663755	0.00036322	0.0670319	1.96367	2.81558	0.371567	0.467731
Spain	PS	2021	0.848972	0.660927	0.179481	0.075819	0.000338667	0.0716122	2.77683	2.64581	0.529086	0.423504
Spain	PS	2022	1.20567	0.878057	0.179481	0.109018	0.000338667	0.0735679	3.7587	3.36142	0.555227	0.392778
Thailand	PS	2013	0.385703	0.334776	0.0542337	0.0441482	0.000132686	0.0546646	1.99873	1.75123	0.366239	0.290555
Thailand	PS	2014	0.317627	0.293285	0.0520487	0.0418182	0.000125977	0.0517796	1.95305	1.6919	0.325974	0.267549
Thailand	PS	2015	0.436224	0.272178	0.0389487	0.0397418	0.000118361	0.0492085	1.3944	1.42957	0.469775	0.341567
Thailand	PS	2016	0.296883	0.241168	0.0436125	0.0384472	0.000114335	0.0476056	1.31874	1.24377	0.40827	0.334766
Thailand	PS	2017	0.303304	0.303304	0.0436125	0.0400055	0.000120516	0.0495351	1.48635	1.3849	0.375183	0.349575
Thailand	PS	2018	0.257844	0.4181	0.0552013	0.0415863	0.000125989	0.0519829	1.69483	1.44173	0.335754	0.398178
Thailand	PS	2019	0.41463	0.41463	0.0586275	0.0433327	0.000130802	0.0541659	1.30454	1.26101	0.538831	0.52085
Thailand	PS	2020	0.39177	0.39177	0.057965	0.0429833	0.000129586	0.0537291	1.1545	0.972765	0.668746	0.563474
Thailand	PS	2021	0.492924	0.492924	0.05788	0.042123	0.000128173	0.0564148	1.79205	1.37138	0.563685	0.431365
Thailand	PS	2022	0.78681	0.78681	0.05703	0.0383528	0.0001159	0.0513653	2.04729	1.98888	0.558797	0.542853
Turkey	PS	2013	0.77011	0.877886	0.0662913	0.0532322	0.000184573	0.0326149	1.95345	2.04688	0.536385	0.627721
Turkey	PS	2014	0.835566	0.678703	0.0974664	0.0458303	0.000184573	0.0326117	1.86333	1.89922	0.634016	0.546009
Turkey	PS	2015	0.573892	0.477084	0.0567158	0.0381772	0.000219343	0.0326127	1.59572	1.41406	0.590497	0.451051
Turkey	PS	2016	0.508102	0.555074	0.0606558	0.0355982	0.000202671	0.0326121	1.36735	1.22832	0.617345	0.595471
Turkey	PS	2017	0.396513	0.384498	0.0551872	0.030179	0.00020574	0.028128	1.67511	1.55668	0.390029	0.353916
Turkey	PS	2018	0.332648	0.331318	0.0817147	0.0328409	0.000168245	0.0281264	1.74723	1.59235	0.355367	0.322961
Turkey	PS	2019	0.342153	0.380077	0.0817147	0.0386169	0.000182264	0.0281291	1.34876	1.19752	0.487727	0.466512
Turkey	PS	2020	0.367407	0.27992	0.0871292	0.0350918	0.000126577	0.0281276	1.13288	0.992673	0.620925	0.452143
Turkey	PS	2021	0.527087	0.458875	0.0446225	0.0408037	0.000124883	0.0311677	2.0716	1.91732	0.399666	0.330702
Turkey	PS	2022	0.612078	0.536615	0.0408384	0.0208776	9.03111e-05	0.0380117	2.45272	2.19861	0.385419	0.308861
USA	PS	2013	0.743554	0.621883	0.213182	0.0290151	0.000215053	0.0212697	2.40502	2.34655	0.510892	0.438244
USA	PS	2014	0.745949	0.644289	0.213182	0.0302922	0.000199708	0.0212613	2.56174	2.47422	0.486293	0.422436
USA	PS	2015	0.641203	0.578887	0.211865	0.0294398	0.000230887	0.0264771	1.88598	1.98612	0.544843	0.534437
USA	PS	2016	0.661652	0.564592	0.194568	0.0290126	0.000231781	0.0275595	1.62255	1.90565	0.570229	0.598509
USA	PS	2017	0.6578	0.581941	0.187612	0.0294403	0.000232939	0.0280044	1.92978	2.06871	0.519565	0.510172
USA	PS	2018	0.772379	0.620286	0.200577	0.029012	0.000242744	0.0277431	2.01231	2.01947	0.607014	0.519196
USA	PS	2019	0.790555	0.542574	0.195462	0.0285881	0.000254359	0.0302793	1.68761	1.82744	0.680684	0.562153
USA	PS	2020	0.759148	0.512619	0.186334	0.0281599	0.000263102	0.0306652	1.49413	1.7093	0.699471	0.603773
USA	PS	2021	1.14471	1.10475	0.218094	0.0294392	0.000266156	0.0305697	2.27057	2.03303	0.833153	0.725042
USA	PS	2022	1.38894	1.34758	0.203372	0.0358412	0.000280283	0.0397023	2.7588	2.42002	0.820463	0.701863
United Kingdom	PS	2013	0.742032	0.742032	0.236265	0.0796435	0.000342307	0.103234	1.98995	3.19656	0.432449	0.694665
United Kingdom	PS	2014	0.663064	0.663064	0.237818	0.0893886	0.000342307	0.109948	2.77637	2.77637	0.471761	0.471761
United Kingdom	PS	2015	0.43594	0.615926	0.244539	0.08547	0.000342307	0.107184	2.21728	2.21728	0.468793	0.565429
United Kingdom	PS	2016	0.444529	0.513955	0.249747	0.0752574	0.000335522	0.0987447	1.51233	2.40273	0.430203	0.738145
United Kingdom	PS	2017	0.71917	0.639474	0.258418	0.0721803	0.000294725	0.0975082	1.51328	2.03094	0.672498	0.839849
United Kingdom	PS	2018	0.775247	0.491924	0.26599	0.0830164	0.000337538	0.105514	1.31169	2.0028	0.730984	0.858987
United Kingdom	PS	2019	0.707597	0.579555	0.273565	0.0878404	0.00032262	0.106207	1.22879	1.83702	0.76159
United Kingdom	PS	2020	0.407619	0.445603	0.289548	0.0959082	0.000304377	0.108635	1.38272	2.00753	0.534719	0.809046
United Kingdom	PS	2021	0.556264	0.531792	0.295458	0.0959082	0.000342985	0.118219	2.39966	1.44256	0.879592	0.51663
United Kingdom	PS	2022	0.521269	0.721854	0.312467	0.0959082	0.000339598	0.107839	3.64736	2.58601	0.477609	0.404099
Vietnam	PS	2013	0.79832	0.518059	0.0163249	0.0281107	8.54588e-05	0.0349556	2.02724	1.89607	0.551084	0.350847
Vietnam	PS	2014	0.663064	0.663064	0.0179463	0.0305425	0.00010798	0.0345679	2.03972	1.77712	0.499818	0.435472
Vietnam	PS	2015	0.704155	0.473802	0.0210481	0.0294997	0.000123998	0.0333877	1.32539	1.375	0.682331	0.500963
Vietnam	PS	2016	0.483568	0.441321	0.0222679	0.0289014	0.000119958	0.0327106	1.25422	1.24391	0.543073	0.498509
Vietnam	PS	2017	0.438975	0.438975	0.0210936	0.028497	0.000118603	0.0322528	1.43628	1.41378	0.438555	0.431687
Vietnam	PS	2018	0.458972	0.458972	0.0224936	0.0281737	0.00011799	0.0318869	2.32336	2.32336	0.277474	0.277474
Vietnam	PS	2019	0.472535	0.472535	0.0251151	0.0295873	0.000115637	0.0314705	1.22518	1.37	0.485495	0.542881
Vietnam	PS	2020	0.532856	0.464775	0.0269159	0.0297397	0.000116048	0.0316326	0.967311	1.20905	0.611603	0.680659
Vietnam	PS	2021	0.753355	0.514323	0.0252105	0.0299813	0.00011816	0.0318896	1.3178	2	0.50026	0.543296
Vietnam	PS	2022	0.78681	0.78681	0.0280849	0.0294076	0.0001159	0.0312794	1.35417	2.22829	0.467784	0.769742
Belgium	PVC	2013	0.518886	0.759232	0.23172	0.073351	0.00182026	0.0405674	1.11131	1.09397	0.933378
Belgium	PVC	2014	0.542021	0.542021	0.238785	0.0723129	0.00182026	0.0405796	1.09497	1.07089	0.985676	0.963995
Belgium	PVC	2015	0.396434	0.658769	0.199782	0.0605321	0.000983646	0.0338902	0.912371	0.86208	0.946217
Belgium	PVC	2016	0.361425	0.375244	0.200145	0.0638537	0.00127977	0.0344145	0.872997	0.832978	0.935602	0.911409
Belgium	PVC	2017	0.565035	0.384618	0.208089	0.0628678	0.00136123	0.0351234	0.979646	1.0657	0.965442	0.832734
Belgium	PVC	2018	0.33444	0.378121	0.22223	0.0666651	0.00160006	0.0386509	1.02651	1.05535	0.74087	0.811944
Belgium	PVC	2019	0.348873	0.348873	0.382597	0.0651918	0.00161111	0.0384701	0.913908	0.9691
Belgium	PVC	2020	0.542306	0.357317	0.392019	0.0679769	0.0015476	0.0392501	0.879031	0.919605
Belgium	PVC	2021	0.460594	0.38948	0.411453	0.0793781	0.00170913	0.0419321	1.50455	1.57819	0.743418	0.723982
Belgium	PVC	2022	0.628341	0.439822	0.411453	0.115253	0.00170913	0.0430773	1.76197	1.73651	0.814916	0.676769
Canada	PVC	2013	0.5891	0.636286	0.274678	0.034022	0.000468008	0.0280236	1.01619	1.01352
Canada	PVC	2014	0.619849	0.660782	0.264244	0.0302388	0.000468008	0.0289773	1.09572	1.09829
Canada	PVC	2015	0.598721	0.640522	0.2338	0.0277198	0.000541868	0.025217	0.949126	0.955284
Canada	PVC	2016	0.451592	0.488847	0.22796	0.036539	0.000518226	0.0255339	0.857077	0.557721
Canada	PVC	2017	0.472859	0.50644	0.197648	0.0378004	0.000575416	0.027043	0.921052	0.926552	0.937373	0.986032
Canada	PVC	2018	0.431807	0.465218	0.203666	0.0382182	0.000634858	0.0300023	0.910392	0.915884	0.907465	0.956287
Canada	PVC	2019	0.350511	0.382997	0.20585	0.0420021	0.000607642	0.0351849	0.861411	0.869352	0.86074	0.913217
Canada	PVC	2020	0.385638	0.435614	0.212587	0.0420021	0.000646988	0.0388826	0.85761	0.907013	0.884329
Canada	PVC	2021	0.432477	0.486294	0.227999	0.0420021	0.000669676	0.0446662	1.46657	1.47652	0.597659	0.645055
Canada	PVC	2022	0.458027	0.508033	0.233368	0.0420021	0.000684203	0.0558423	1.41085	1.41085	0.660716	0.702579
China	PVC	2013	0.478309	0.478309	0.0403941	0.044415	0.000258526	0.0220794	1.01593	0.957783	0.721644	0.68034
China	PVC	2014	0.450755	0.450755	0.0453394	0.0450014	0.000264106	0.0232373	0.974746	0.92618	0.719661	0.683804
China	PVC	2015	0.418435	0.418435	0.0488606	0.0427667	0.000275711	0.0239548	0.859895	0.802231	0.786218	0.733495
China	PVC	2016	0.394456	0.394456	0.0495188	0.041097	0.000265896	0.0231001	0.813081	0.891397	0.673328	0.738184
China	PVC	2017	0.370221	0.370221	0.052005	0.0373221	0.000276052	0.0245593	0.889858	0.825616	0.69255	0.642552
China	PVC	2018	0.498182	0.592932	0.0581869	0.0374887	0.000288587	0.0273336	0.897727	0.866301	0.846923	0.941934
China	PVC	2019	0.481199	0.481199	0.0597759	0.0374887	0.000287469	0.0272277	0.864105	0.849308	0.842314	0.82789
China	PVC	2020	0.580244	0.408792	0.0655613	0.0374887	0.000288567	0.0284226	0.892828	0.900109	0.933898	0.714705
China	PVC	2021	0.251168	0.251168	0.0774666	0.0374887	0.000308596	0.0337703	1.45483	1.28362	0.367956	0.324652
China	PVC	2022			0.0774666	0.0280586	0.00029656	0.0324062	1.45134	1.19478	0.136353	0.112249
Hongkong (China)	PVC	2013	0.396614	0.391388	0.0921474	0.057954	0.000242024	0.029389	1.42467	1.10282	0.616996	0.47328
Hongkong (China)	PVC	2014	0.440735	0.36617	0.0991526	0.0600302	0.000242097	0.0301405	1.21316	1.36975	0.543285	0.540815
Hongkong (China)	PVC	2015	0.367751	0.336462	0.103313	0.0618903	0.000243544	0.0308922	1.01887	1.17736	0.565638	0.617355
Hongkong (China)	PVC	2016	0.281909	0.361254	0.107999	0.0612572	0.000242974	0.0315572	1.11993	1.07978	0.528018	0.592767
Hongkong (China)	PVC	2017	0.305071	0.260169	0.111028	0.0610151	0.0002433	0.0321713	1.324	1.33635	0.450119	0.414262
Hongkong (China)	PVC	2018	0.339414	0.322828	0.115909	0.0630521	0.000239674	0.0327086	1.55561	1.33003	0.489377	0.405819
Hongkong (China)	PVC	2019	0.28983	0.273465	0.122081	0.0636788	0.000241103	0.0334626	1.15853	1.35271	0.444473	0.502286
Hongkong (China)	PVC	2020	0.236804	0.181736	0.121247	0.0659679	0.000245992	0.0345232	1.08459	1.3086	0.413867	0.439376
Hongkong (China)	PVC	2021	0.563984	0.563984	0.122442	0.0658264	0.000244917	0.03519	1.40615	1.67605	0.554906	0.661415
Hongkong (China)	PVC	2022	0.576953	0.576953	0.125609	0.0691499	0.000244226	0.0349305	1.54524	1.66701	0.571518	0.616557
Czech Republic	PVC	2013	0.34	0.34	0.0723803	0.0679124	0.000815908	0.0511318	1.07198	1.03018	0.609276	0.585523
Czech Republic	PVC	2014	0.256894	0.256894	0.0699481	0.0556296	0.000815908	0.0511472	1.03288	1.03316	0.495708	0.495843
Czech Republic	PVC	2015	0.119554	0.177677	0.0615292	0.0438264	0.000735353	0.0427157	0.882775	0.84626	0.373518	0.435832
Czech Republic	PVC	2016	0.189754	0.200963	0.0645511	0.0411202	0.000702012	0.0433766	0.924928	0.856254	0.467337	0.446952
Czech Republic	PVC	2017	0.230419	0.269013	0.0724679	0.0401168	0.00067899	0.0442701	0.936433	0.930829	0.491401	0.537138
Czech Republic	PVC	2018	0.314119	0.387969	0.0840612	0.043625	0.000841863	0.0487163	1.01584	1.00847	0.574491	0.656189
Czech Republic	PVC	2019	0.300843	0.443762	0.0840612	0.0441508	0.000829254	0.0484883	0.896939	0.862221	0.654157	0.817034
Czech Republic	PVC	2020	0.212818	0.329024	0.0869439	0.0489798	0.000809163	0.0494715	0.854187	0.845006	0.5566	0.711299
Czech Republic	PVC	2021	0.3534	0.45185	0.0869439	0.0521571	0.000912257	0.0528519	1.40881	1.44605	0.445434	0.539744
Czech Republic	PVC	2022	0.417786	0.457305	0.0869439	0.0894471	0.000939068	0.0542953	1.86381	1.88454	0.406418	0.435981
France	PVC	2013	0.517927	0.652973	0.225652	0.0607725	0.000849633	0.0663232	1.14707	1.13752	0.904037
France	PVC	2014	0.542727	0.550813	0.207508	0.0644176	0.000849633	0.0663432	1.23188	1.24283	0.83724	0.852436
France	PVC	2015	0.424472	0.465709	0.194755	0.0552897	0.000849633	0.0554067	0.921956	0.92007	0.937009	0.987921
France	PVC	2016	0.323953	0.360158	0.196992	0.0516037	0.0007952	0.0562639	0.899241	0.900526	0.824731	0.873464
France	PVC	2017	0.337923	0.400515	0.207056	0.0541375	0.000797501	0.0574229	0.979099	0.975887	0.794601	0.867499
France	PVC	2018	0.499477	0.444176	0.220707	0.0552566	0.000916689	0.0631899	1.01906	1.06606	0.929127	0.907886
France	PVC	2019	0.450137	0.48155	0.212466	0.0555059	0.000876653	0.0628943	0.923968	0.915758
France	PVC	2020	0.356309	0.521053	0.139422	0.0577348	0.00083624	0.0641696	0.877986	0.869074	0.839388
France	PVC	2021	0.541733	0.455471	0.302827	0.061148	0.000896441	0.0685543	1.4496	1.4593	0.788533	0.723521
France	PVC	2022	0.578428	0.606992	0.302827	0.066339	0.000793425	0.0704266	1.66033	1.61697	0.743606	0.744506
Germany	PVC	2013	0.476494	0.536961	0.221194	0.105452	0.00107683	0.0666387	1.39884	1.28609	0.798776	0.785448
Germany	PVC	2014	0.471672	0.513323	0.250281	0.113352	0.0011928	0.0666588	1.31021	1.24096	0.858459	0.85063
Germany	PVC	2015	0.371282	0.398184	0.206837	0.0917767	0.00103423	0.0556703	1.09643	1.03845	0.825234	0.810575
Germany	PVC	2016	0.358612	0.399892	0.202321	0.0913989	0.000929804	0.0565316	1.03756	1.0262	0.815864	0.853927
Germany	PVC	2017	0.389267	0.442828	0.215271	0.0943254	0.000941815	0.057696	1.12785	1.09635	0.815047	0.848367
Germany	PVC	2018	0.471919	0.591168	0.234975	0.0980632	0.000997451	0.0634906	1.17885	1.17133	0.875691	0.989582
Germany	PVC	2019	0.503072	0.527016	0.228639	0.0946257	0.00103956	0.0631935	1.11468	1.05944	0.991684	0.967903
Germany	PVC	2020	0.415388	0.521009	0.340204	0.104604	0.00101816	0.0644749	1.05002	0.994178
Germany	PVC	2021	0.475802	0.617034	0.329783	0.112684	0.00110536	0.0688804	1.63758	1.58286	0.736595	0.813845
Germany	PVC	2022	0.65408	0.728894	0.329783	0.113661	0.00109103	0.0707616	1.96597	1.8667	0.739199	0.746821
India	PVC	2013	0.660221	0.473353	0.021015	0.0523287	0.000280528	0.0320344	1.67624	1.67624	0.53945	0.407781
India	PVC	2014	0.710114	0.760302	0.021015	0.0523287	0.000269608	0.0308202	1.27716	1.81188	0.5308	0.799448
India	PVC	2015	0.634335	0.888019	0.021015	0.0517226	0.00025733	0.0293064	1.18195	1.71816	0.506204	0.98935
India	PVC	2016	0.569709	0.44018	0.021015	0.0517226	0.000247558	0.0279891	1.05786	1.11657	0.709184	0.603925
India	PVC	2017	0.546386	0.369629	0.021015	0.0458152	0.000252657	0.0288842	1.02742	1.40703	0.538998	0.53495
India	PVC	2018	0.34856	0.420412	0.021015	0.0445562	0.000244565	0.0275093	1.00659	1.10039	0.474035	0.602516
India	PVC	2019	0.382766	0.374896	0.0218183	0.0462056	0.000236466	0.0309009	1.08083	1.11978	0.508071	0.517781
India	PVC	2020	0.407603	0.407603	0.0222176	0.0439079	0.000222339		0.668465	0.626627	0.89291	0.837024
India	PVC	2021	0.563984	0.563984	0.022275	0.0440404	0.000235121	0.0254366	1.5292	1.50514	0.514564	0.506466
India	PVC	2022	0.508312	0.526167	0.022275	0.0440404	0.000231142	0.0277129	1.56532	1.41478	0.502853	0.467964
Indonesia	PVC	2013	0.478309	0.478309	0.024893	0.0320539	0.00050055	0.0525222	1.09382	0.966295	0.718442	0.63468
Indonesia	PVC	2014	0.363	0.571578	0.0238456	0.0346435	0.000440176	0.0504359	1.1229	0.989684	0.563202	0.715774
Indonesia	PVC	2015	0.284131	0.284131	0.0220626	0.0358104	0.000385995	0.052044	0.921903	0.788095	0.590552	0.504837
Indonesia	PVC	2016	0.222728	0.245921	0.0279532	0.033217	0.000389675	0.0524471	0.88467	0.771472	0.514935	0.480012
Indonesia	PVC	2017	0.196863	0.196863	0.032417	0.0341736	0.000388344	0.0521248	0.932906	0.834124	0.446852	0.399537
Indonesia	PVC	2018	0.371754	0.371754	0.0310169	0.032036	0.000366848	0.049022	0.947313	0.863426	0.661842	0.603235
Indonesia	PVC	2019	0.336059	0.336059	0.0332203	0.0326822	0.000366291	0.0493115	0.875873	0.820387	0.649693	0.608536
Indonesia	PVC	2020	0.247347	0.247347	0.0322317	0.0314728	0.000354796	0.0479134	0.803491	0.748945	0.566094	0.527665
Indonesia	PVC	2021	0.155561	0.222447	0.0331669	0.0318881	0.000362478	0.0487543	1.40051	1.27459	0.249612	0.283576
Indonesia	PVC	2022	0.24933	0.24933	0.0336104	0.0305877	0.000348894	0.0470067	1.27345	1.03081	0.413101	0.334389
Italy	PVC	2013	0.574173	0.567825	0.230644	0.110054	0.00124664	0.0680737	1.76402	1.65145	0.702992	0.65388
Italy	PVC	2014	0.46509	0.625892	0.180374	0.112515	0.00124664	0.0680942	1.85257	1.74422	0.559377	0.629179
Italy	PVC	2015	0.456338	0.552062	0.124046	0.0868605	0.00133362	0.0568691	1.47913	1.3889	0.615775	0.654651
Italy	PVC	2016	0.421299	0.620651	0.124321	0.0831703	0.00141749	0.0577489	1.54122	1.45767	0.556282	0.678898
Italy	PVC	2017	0.440581	0.590815	0.127877	0.0803522	0.00122628	0.0589384	1.46736	1.41666	0.590067	0.690606
Italy	PVC	2018	0.672753	0.568459	0.134633	0.0819425	0.0014451	0.0648577	1.636	1.73992	0.647727	0.613575
Italy	PVC	2019	0.601463	0.644228	0.128888	0.0885133	0.00118935	0.0645543	1.54162	1.69066	0.617161	0.709588
Italy	PVC	2020	0.572369	0.588707	0.132548	0.0837358	0.00121434	0.0658633	1.42667	1.52246	0.662921	0.720959
Italy	PVC	2021	0.680984	0.888283	0.215768	0.0988252	0.00132782	0.0703637	1.85096	1.87924	0.669944	0.81246
Italy	PVC	2022	0.712439	1.04055	0.215768	0.152005	0.00132782	0.0722854	2.20856	2.00467	0.679023	0.791804
Malaysia	PVC	2013	0.162386	0.213257	0.203739	0.0417682	0.000187019	0.0792606	1.36709	1.22305	0.470445	0.46483
Malaysia	PVC	2014	0.222159	0.222159	0.203739	0.0468416	0.000176071	0.0759809	1.32624	1.20802	0.536492	0.488671
Malaysia	PVC	2015	0.21775	0.276669	0.172856	0.037419	0.000234354	0.0606967	1.12194	0.984729	0.586182	0.57652
Malaysia	PVC	2016	0.237098	0.279533	0.187491	0.0373313	0.000233805	0.0605545	0.991295	0.985471	0.626194	0.673076
Malaysia	PVC	2017	0.204965	0.198436	0.188176	0.0363684	0.000229263	0.0589926	1.16313	1.00103	0.57638	0.489422
Malaysia	PVC	2018	0.180113	0.180113	0.210566	0.0380199	0.000239674	0.0616715	1.13539	1.02262	0.566366	0.510111
Malaysia	PVC	2019	0.336059	0.336059	0.209188	0.0377563	0.000236466	0.0612438	1.11405	0.989908	0.768679	0.683026
Malaysia	PVC	2020	0.380254	0.380254	0.20032	0.0367708	0.0002318	0.0596453	1.17139	1.25511	0.637072	0.682603
Malaysia	PVC	2021	0.440537	0.577339	0.20032	0.0398877	0.000249816	0.0776414	1.70368	1.67873	0.533578	0.620603
Malaysia	PVC	2022	0.576953	0.576953	0.20032	0.0338992	0.000213698	0.0733165	1.6124	1.31891	0.792073	0.647898
Mexico	PVC	2013	0.402981	0.671033	0.0546533	0.0197395	0.000153242	0.0275765	1.12265	1.07693	0.553796	0.813247
Mexico	PVC	2014	0.360015	0.54448	0.05451	0.0197395	0.000304413	0.0275765	1.13575	1.38237	0.394598	0.672116
Mexico	PVC	2015	0.473293	0.563863	0.047424	0.0197395	0.00024315	0.0275765	0.957878	0.931563	0.720193	0.812084
Mexico	PVC	2016	0.461273	0.649463	0.0423967	0.0197395	0.000321795	0.0275765	0.818605	0.891397	0.730057
Mexico	PVC	2017	0.463363	0.639989	0.0445155	0.0277203	0.000142134	0.0275765	0.93852	1.03208	0.644495	0.931021
Mexico	PVC	2018	0.499477	0.453622	0.0463463	0.0348584	0.000355148	0.0283644	0.923023	1.06606	0.674768	0.72066
Mexico	PVC	2019	0.428938	0.418429	0.0269033	0.0306615	0.000176268	0.0275765	0.873909	0.906317	0.669943	0.680584
Mexico	PVC	2020	0.401	0.387175	0.0249255	0.0105	0.000165915	0.0291523	0.851596	0.92725	0.593038	0.626549
Mexico	PVC	2021	0.418985	0.418985	0.0283695	0.0117597	0.000209424	0.0307282	1.50721	1.66011	0.348503	0.383857
Mexico	PVC	2022	0.412194	0.412194	0.0310875	0.0117597	0.000199112	0.0291523	1.64886	1.9251	0.297066	0.346835
Netherlands	PVC	2013	0.446346	0.368438	0.315132	0.0637847	0.000639887	0.0618788	1.1191	1.02303		0.85407
Netherlands	PVC	2014	0.51077	0.424364	0.234286	0.0615441	0.000639887	0.0607071	1.11059	0.826707		0.830483
Netherlands	PVC	2015	0.420192	0.304151	0.276028	0.0492784	0.000639887	0.0526879	0.88784	0.838836		0.907465
Netherlands	PVC	2016	0.427896	0.356058	0.287246	0.0467455	0.000583975	0.054548	0.885439	0.743092		0.993231
Netherlands	PVC	2017	0.41441	0.308353	0.305271	0.0455495	0.000551877	0.0587082	0.954603	0.823591		0.888215
Netherlands	PVC	2018	0.474742	0.440274	0.200649	0.0501476	0.000557054	0.0624324	1.04043	0.878028		0.855378
Netherlands	PVC	2019	0.388421	0.4165	0.31646	0.0523086	0.000562231	0.0601843	0.92441	0.782664
Netherlands	PVC	2020	0.35976	0.408998	0.332986	0.0610209	0.000556019	0.0624281	0.865388	0.69535
Netherlands	PVC	2021	0.563984	0.563984	0.348698	0.0711075	0.000623321	0.0657014	1.43869	1.28312	0.966046	0.861588
Netherlands	PVC	2022	0.295856	0.413881	0.348698	0.0895134	0.000592258	0.0594397	1.63814	1.3403	0.699257	0.657216
Taiwan (China)	PVC	2013	0.246434	0.274224	0.0765799	0.0407335	0.000165016	0.0656543	1.09288	0.976196	0.519534	0.4941
Taiwan (China)	PVC	2014	0.233372	0.265958	0.0775797	0.0433476	0.000165066	0.0643813	1.09211	1.00807	0.490545	0.488039
Taiwan (China)	PVC	2015	0.214233	0.239468	0.076723	0.0383789	0.000156236	0.0613259	0.894126	0.82319	0.560515	0.549381
Taiwan (China)	PVC	2016	0.220568	0.256099	0.0762011	0.03417	0.00015587	0.0603205	0.888027	0.814874	0.567103	0.567644
Taiwan (China)	PVC	2017	0.20865	0.253866	0.0833653	0.0352083	0.000163759	0.0639815	0.946883	0.89147	0.518304	0.544374
Taiwan (China)	PVC	2018	0.250601	0.272303	0.0878937	0.0365877	0.000166304	0.0645884	0.958313	0.897022	0.578912	0.568633
Taiwan (China)	PVC	2019	0.315442	0.291142	0.0871171	0.0357377	0.000162281	0.0629681	0.909499	0.852556	0.694435	0.619401
Taiwan (China)	PVC	2020	0.330668	0.375247	0.0918068	0.0375264	0.000170302	0.0662456	0.910084	0.86758	0.71642	0.740815
Taiwan (China)	PVC	2021	0.563984	0.563984	0.102877	0.0375264	0.000176341	0.0697454	1.49553	1.36244	0.671096	0.611376
Taiwan (China)	PVC	2022	0.576953	0.576953	0.101558	0.0375264	0.000165725	0.0653759	1.40996	1.11554	0.827341	0.654578
South Korea	PVC	2013	0.371872	0.345068	0.159349	0.0360637	0.000339617	0.0631777	1.20222	1.05659	0.704757	0.593055
South Korea	PVC	2014	0.371186	0.361559	0.179419	0.0375117	0.000265067	0.0657143	1.1978	1.05275	0.733548	0.635225
South Korea	PVC	2015	0.315856	0.30301	0.169591	0.0348585	0.000304413	0.064532	0.988408	0.865227	0.798348	0.683504
South Korea	PVC	2016	0.291298	0.28669	0.16735	0.0340295	0.000311217	0.0622974	0.964153	0.871863	0.751818	0.674208
South Korea	PVC	2017	0.304721	0.290361	0.173932	0.0349312	0.000341273	0.0661036	1.01856	0.947364	0.722711	0.655544
South Korea	PVC	2018	0.307304	0.304406	0.188088	0.0358926	0.000366538	0.0730911	1.01654	0.942792	0.757145	0.698849
South Korea	PVC	2019	0.306329	0.289475	0.183017	0.03386	0.000366538	0.0687197	0.934666	0.866884	0.80648	0.726696
South Korea	PVC	2020	0.316183	0.329932	0.178064	0.0335139	0.000307864	0.0677875	0.895492	0.852519	0.825087	0.803627
South Korea	PVC	2021	0.39751	0.514205	0.190764	0.0355833	0.000325121	0.0697165	1.48973	1.42799	0.573662	0.642407
South Korea	PVC	2022	0.500717	0.61173	0.182421	0.0315867	0.000325121	0.0618862	1.52969	1.13975	0.804788	0.685348
Slovenia	PVC	2013	0.668929	0.642259	0.138717	0.0645098	0.000509425	0.0410881	1.24258	1.12435	0.95934	0.842712
Slovenia	PVC	2014	0.661394	0.654383	0.107539	0.05828	0.000509425	0.0411005	1.07436	1.08136	0.948402	0.946872
Slovenia	PVC	2015	0.521925	0.326513	0.0939867	0.04823	0.000368608	0.0343252	1.04216	0.843464	0.978063	0.570123
Slovenia	PVC	2016	0.394456	0.394456	0.0954315	0.0476056	0.0003976	0.0365277	1.06596	0.950041	0.713629	0.636025
Slovenia	PVC	2017	0.370221	0.370221	0.100006	0.0453834	0.000379653	0.0388334	1.4382	1.4382	0.455331	0.455331
Slovenia	PVC	2018	0.371754	0.371754	0.108354	0.0522557	0.000425556	0.0422208	1.02996	0.904684	0.750145	0.658906
Slovenia	PVC	2019	0.336059	0.336059	0.106203	0.0548477	0.000393458	0.0338649	1.01832	0.925745	0.677439	0.615852
Slovenia	PVC	2020	0.380254	0.380254	0.141909	0.057351	0.000412096	0.0384779	1.25315	0.948689	0.76939	0.582461
Slovenia	PVC	2021	0.563984	0.563984	0.153575	0.0581676	0.000445229	0.0447208	1.53	1.18722	0.816222	0.633352
Slovenia	PVC	2022	0.576953	0.576953	0.153575	0.0922554	0.000445229	0.0434363	1.80597	1.54923	0.660387	0.566506
Spain	PVC	2013	0.465917	0.579777	0.156528	0.0818853	0.000990065	0.0692816	1.17485	1.09149	0.837127	0.892192
Spain	PVC	2014	0.518312	0.5408	0.156019	0.0814357	0.00115336	0.0693024	1.14457	1.05629	0.922559	0.87461
Spain	PVC	2015	0.499704	0.498259	0.131162	0.0650289	0.00101904	0.0578781	0.933235	0.858791		0.952146
Spain	PVC	2016	0.573621	0.439437	0.127599	0.0600183	0.000941959	0.0587736	0.905483	0.844245		0.894586
Spain	PVC	2017	0.364953	0.550616	0.137714	0.0600921	0.000868961	0.0599842	1.02167	0.94096	0.781674	0.934555
Spain	PVC	2018	0.44503	0.465168	0.146186	0.0647554	0.000958796	0.0660085	1.04097	0.998255	0.854223	0.842015
Spain	PVC	2019	0.427713	0.55962	0.168828	0.0640634	0.000915308	0.0656997	0.951947	0.900253	0.952887
Spain	PVC	2020	0.382844	0.490851	0.183309	0.0653384	0.000888387	0.0670319	0.92157	0.868872	0.949539
Spain	PVC	2021	0.441974	0.554842	0.179481	0.0746343	0.000828333	0.0716122	1.52227	1.51094	0.600114	0.683218
Spain	PVC	2022	0.482667	0.634533	0.179481	0.107314	0.000828333	0.0735679	1.68079	1.5932	0.624972	0.699119
Thailand	PVC	2013	0.430158	0.548772	0.0542337	0.0434584	0.000324532	0.0546646	1.09675	0.900207	0.764279	0.755052
Thailand	PVC	2014	0.450755	0.450755	0.0520487	0.0411648	0.000308123	0.0517796	1.13226	1.05887	0.664517	0.621447
Thailand	PVC	2015	0.48669	0.48669	0.0389487	0.0391208	0.000289496	0.0492085	0.927783	0.851935	0.851191	0.781605
Thailand	PVC	2016	0.34599	0.351123	0.0436125	0.0378464	0.000279649	0.0476056	0.911617	0.853882	0.657102	0.622137
Thailand	PVC	2017	0.423008	0.276148	0.0436125	0.0393804	0.000294767	0.0495351	0.897197	0.802697	0.817426	0.537996
Thailand	PVC	2018	0.227612	0.227612	0.0552013	0.0409365	0.000308152	0.0519829	0.990706	0.921419	0.481624	0.447942
Thailand	PVC	2019	0.182608	0.188417	0.0586275	0.0426556	0.000319925	0.0541659	0.917592	0.929598	0.429519	0.442616
Thailand	PVC	2020	0.328351	0.328351	0.057965	0.0423117	0.000316951	0.0537291	0.914087	0.926278	0.615055	0.623258
Thailand	PVC	2021	0.563984	0.563984	0.05788	0.0414649	0.000313494	0.0564148	1.47509	1.41853	0.599274	0.576299
Thailand	PVC	2022	0.576953	0.576953	0.05703	0.0377535	0.000283476	0.0513653	1.34766	1.11064	0.768974	0.633731
Turkey	PVC	2013	0.359189	0.444287	0.0662913	0.0524005	0.000451442	0.0326149	1.20706	1.27182	0.474082	0.582787
Turkey	PVC	2014	0.259896	0.251892	0.0974664	0.0451142	0.000451442	0.0326117	1.327	1.23018	0.41773	0.380129
Turkey	PVC	2015	0.234578	0.201693	0.0567158	0.0375806	0.000536484	0.0326127	1.1429	1.04332	0.409225	0.339586
Turkey	PVC	2016	0.30221	0.30519	0.0606558	0.035042	0.000495706	0.0326121	1.06339	0.850698	0.597731	0.481486
Turkey	PVC	2017	0.309741	0.229074	0.0551872	0.0297075	0.000503213	0.028128	1.13892	1.04237	0.479032	0.354766
Turkey	PVC	2018	0.243152	0.243152	0.0817147	0.0323278	0.000411504	0.0281264	1.0718	0.923013	0.493063	0.424618
Turkey	PVC	2019	0.252993	0.189043	0.0817147	0.0380135	0.000445794	0.0281291	1.02226	0.949086	0.498843	0.389247
Turkey	PVC	2020	0.294248	0.325263	0.0871292	0.0345435	0.00030959	0.0281276	1.05752	0.888017	0.590605	0.530577
Turkey	PVC	2021	0.449092	0.296795	0.0446225	0.0401662	0.000305448	0.0311677	2.12809	1.87552	0.355838	0.229079
Turkey	PVC	2022	0.454749	0.352256	0.0408384	0.0205514	0.000220889	0.0380117	1.54884	1.49985	0.436384	0.344422
USA	PVC	2013	0.500896	0.576346	0.213182	0.0285617	0.000525992	0.0212697	0.871129	0.96552	0.934475
USA	PVC	2014	0.417981	0.599523	0.213182	0.0298189	0.000488458	0.0212613	1.00807	0.99797	0.807438
USA	PVC	2015	0.489804	0.740294	0.211865	0.0289798	0.000564719	0.0264771	0.918539	0.833437
USA	PVC	2016	0.512193	0.443226	0.194568	0.0285592	0.000566905	0.0275595	0.855196	0.773138		0.958355
USA	PVC	2017	0.50525	0.451328	0.187612	0.0289803	0.000569738	0.0280044	0.946427	0.885821	0.999802	0.868485
USA	PVC	2018	0.527827	0.444193	0.200577	0.0285586	0.00059372	0.0277431	0.941872	0.873371		0.87914
USA	PVC	2019	0.538242	0.393349	0.195462	0.0281414	0.000622127	0.0302793	0.881697	0.829972		0.867018
USA	PVC	2020	0.571949	0.508857	0.186334	0.0277199	0.000643511	0.0306652	0.866241	0.830553
USA	PVC	2021	0.922049	0.592477	0.218094	0.0289792	0.000650981	0.0305697	1.51257	1.54079	0.91963	0.679442
USA	PVC	2022	0.576953	0.576953	0.203372	0.0352812	0.000685536	0.0397023	1.44544	1.32412	0.762924	0.698891
United Kingdom	PVC	2013	0.606108	0.677596	0.236265	0.0783991	0.000837238	0.103234	1.33209	1.30045	0.930025	0.971321
United Kingdom	PVC	2014	1.04463	0.70691	0.237818	0.0879919	0.000837238	0.109948	1.30682	1.45446
United Kingdom	PVC	2015	0.521206	0.521206	0.244539	0.0841345	0.000837238	0.107184	1.04932	1.05249
United Kingdom	PVC	2016	0.394456	0.394456	0.249747	0.0740815	0.000820642	0.0987447	1.03315	0.992169	0.972612	0.934035
United Kingdom	PVC	2017	0.561789	0.547284	0.258418	0.0710525	0.000720857	0.0975082	1.12188	1.10016
United Kingdom	PVC	2018	0.630843	0.449821	0.26599	0.0817193	0.000825572	0.105514	1.09264	1.0422		0.976158
United Kingdom	PVC	2019	0.336059	0.336059	0.273565	0.0864679	0.000789086	0.106207	1.01885	1.09132	0.868302	0.930066
United Kingdom	PVC	2020	0.380254	0.380254	0.289548	0.0944097	0.000744465	0.108635	0.894602	0.803447
United Kingdom	PVC	2021	0.563984	0.563984	0.295458	0.0944097	0.000838895	0.118219	1.32858	1.46408	0.864859	0.953065
United Kingdom	PVC	2022	0.069438	0.069438	0.312467	0.0944097	0.000830611	0.107839	1.20402	1.1569	0.596375	0.573035
Vietnam	PVC	2013	0.537451	0.462636	0.0163249	0.0276714	0.000209021	0.0349556	1.67372	1.03691	0.702117	0.382185
Vietnam	PVC	2014	0.568788	0.94705	0.0179463	0.0300652	0.000264106	0.0345679	1.76104	1.14661	0.670964	0.690557
Vietnam	PVC	2015	0.548212	0.405169	0.0210481	0.0290387	0.000303282	0.0333877	1.44008	0.921938	0.809259	0.400767
Vietnam	PVC	2016	0.461273	0.282519	0.0222679	0.0284498	0.000293402	0.0327106	1.39468	0.911413	0.705879	0.309908
Vietnam	PVC	2017	0.370221	0.370221	0.0210936	0.0280517	0.000290088	0.0322528	1.12462	0.93439	0.570863	0.474301
Vietnam	PVC	2018	0.371754	0.371754	0.0224936	0.0277335	0.000288587	0.0318869	1.14322	1.06606	0.502846	0.468909
Vietnam	PVC	2019	0.446584	0.304692	0.0251151	0.029125	0.000282832	0.0314705	1.01467	0.937877	0.670338	0.45444
Vietnam	PVC	2020	0.406783	0.364331	0.0269159	0.029275	0.000283837	0.0316326	1.08644	0.878176	0.66522	0.491553
Vietnam	PVC	2021	0.500698	0.313429	0.0252105	0.0295128	0.000289003	0.0318896	1.5489	1.56844	0.44227	0.305049
Vietnam	PVC	2022	0.576953	0.576953	0.0280849	0.0289481	0.000283476	0.0312794	1.27015	1.53323	0.512476	0.618624
Belgium	Others	2013	0.727328	0.512522	0.23172	0.0791878	0.00217726	0.0405674	1.65131	2.18543	0.614165	0.650971
Belgium	Others	2014	0.73085	0.49586	0.238785	0.0780671	0.00217726	0.0405796	1.67682	1.62954	0.830913	0.633125
Belgium	Others	2015	0.654079	0.402154	0.199782	0.0653489	0.00117656	0.0338902	1.2565	1.20942	0.980483	0.694291
Belgium	Others	2016	0.544841	0.351837	0.200145	0.0689348	0.00153077	0.0344145	1.13943	1.04919		0.715568
Belgium	Others	2017	0.674116	0.439381	0.208089	0.0678704	0.0016282	0.0351234	1.23682	1.21093		0.754921
Belgium	Others	2018	0.420821	0.420821	0.22223	0.0719699	0.00191387	0.0386509	1.53957	1.52318	0.615614	0.609064
Belgium	Others	2019	0.600057	0.368788	0.382597	0.0703794	0.00192709	0.0384701	1.27503	1.24567		0.839412
Belgium	Others	2020	0.568277	0.364932	0.392019	0.0733861	0.00185112	0.0392501	1.29194	1.22208		0.837432
Belgium	Others	2021	0.642563	0.498875	0.411453	0.0856945	0.00204433	0.0419321	1.29405	1.27474		0.997947
Belgium	Others	2022	0.629862	0.591845	0.411453	0.124424	0.00204433	0.0430773	1.96143	1.93811	0.775998	0.742656
Canada	Others	2013	0.513595	0.511218	0.274678	0.0382257	0.00058118	0.0280236	1.70893	1.69031	0.62898	0.620396
Canada	Others	2014	0.551482	0.549811	0.264244	0.0339751	0.00058118	0.0289773	1.61777	1.61058	0.678775	0.674474
Canada	Others	2015	0.454208	0.456043	0.2338	0.0311448	0.0006729	0.025217	1.29627	1.29397	0.715722	0.716211
Canada	Others	2016	0.468946	0.466197	0.22796	0.0410537	0.000643541	0.0255339	1.07129	1.10795	0.857364	0.883508
Canada	Others	2017	0.480387	0.474931	0.197648	0.0424709	0.000714559	0.027043	1.17552	1.16983	0.795052	0.785428
Canada	Others	2018	0.490853	0.475634	0.203666	0.0429403	0.000788376	0.0300023	1.27801	1.2775	0.747434	0.732325
Canada	Others	2019	0.41015	0.406673	0.20585	0.0471917	0.000754578	0.0351849	1.11824	1.1152	0.779142	0.773156
Canada	Others	2020	0.402495	0.373099	0.212587	0.0471917	0.000803438	0.0388826	0.926814	0.927642	0.940402	0.901781
Canada	Others	2021	0.576628	0.544665	0.227999	0.0471917	0.000831613	0.0446662	1.60148	1.60034	0.696962	0.671634
Canada	Others	2022	0.721538	0.67529	0.233368	0.0471917	0.000849654	0.0558423	1.44647	1.39543	0.943259	0.870201
China	Others	2013	0.787411	0.524531	0.0403941	0.0481236	0.000310283	0.0220794	1.61065	1.551	0.720354	0.490612
China	Others	2014	0.552577	0.552577	0.0453394	0.048759	0.00031698	0.0232373	1.55647	1.49532	0.557396	0.535496
China	Others	2015	0.550473	0.354333	0.0488606	0.0463377	0.000330908	0.0239548	1.2512	1.17356	0.709912	0.470827
China	Others	2016	0.442547	0.335677	0.0495188	0.0445285	0.000319128	0.0231001	1.07464	1.02169	0.681573	0.524261
China	Others	2017	0.547957	0.368049	0.052005	0.0404385	0.000331317	0.0245593	1.16607	1.16084	0.712691	0.517536
China	Others	2018	0.808129	0.512922	0.0581869	0.040619	0.000346363	0.0273336	1.36174	1.3623	0.853251	0.583887
China	Others	2019	0.569692	0.510257	0.0597759	0.040619	0.000345021	0.0272277	1.1793	1.19831	0.724002	0.672964
China	Others	2020	0.547417	0.547417	0.0655613	0.040619	0.000346339	0.0284226	1.03858	1.08183	0.784366	0.817023
China	Others	2021	0.614757	0.614757	0.0774666	0.040619	0.000370377	0.0337703	1.26297	1.19483	0.79827	0.755201
China	Others	2022	0.653829	0.653829	0.0774666	0.0304015	0.000355932	0.0324062	1.42976	1.39413	0.708683	0.691023
Hongkong (China)	Others	2013	0.412246	0.454233	0.0921474	0.0608287	0.000281956	0.029389	1.76076	1.51821	0.487281	0.449826
Hongkong (China)	Others	2014	0.400083	0.425372	0.0991526	0.0630079	0.000282041	0.0301405	1.83017	1.76446	0.417706	0.419901
Hongkong (China)	Others	2015	0.359819	0.386259	0.103313	0.0649602	0.000283727	0.0308922	1.41849	1.38845	0.500897	0.513479
Hongkong (China)	Others	2016	0.32321	0.328538	0.107999	0.0642957	0.000283062	0.0315572	1.41843	1.32894	0.493441	0.466983
Hongkong (China)	Others	2017	0.36037	0.390259	0.111028	0.0640416	0.000283442	0.0321713	1.55596	1.54035	0.45847	0.477768
Hongkong (China)	Others	2018	0.425771	0.477802	0.115909	0.0661797	0.000279218	0.0327086	1.79964	1.79964	0.442851	0.478823
Hongkong (China)	Others	2019	0.332644	0.37627	0.122081	0.0668374	0.000280883	0.0334626	1.10986	1.10986	0.622189	0.671093
Hongkong (China)	Others	2020	0.341937	0.421988	0.121247	0.0692401	0.000286578	0.0345232	0.911317	1.24972	0.564428	0.883308
Hongkong (China)	Others	2021	0.421575	0.580464	0.122442	0.0690916	0.000285326	0.03519	1.25605	1.44739	0.557274	0.799555
Hongkong (China)	Others	2022	0.484343	0.756202	0.125609	0.0725799	0.000284521	0.0349305	1.08379	1.48572	0.600815
Czech Republic	Others	2013	0.291384	0.287676	0.0723803	0.0733164	0.000975928	0.0511318	1.33543	1.26547	0.479996	0.451395
Czech Republic	Others	2014	0.190894	0.271455	0.0699481	0.0600563	0.000975928	0.0511472	1.44977	1.32732	0.348739	0.388419
Czech Republic	Others	2015	0.186178	0.186178	0.0615292	0.0473138	0.000879573	0.0427157	1.43064	1.09265	0.384571	0.293715
Czech Republic	Others	2016	0.203885	0.203885	0.0645511	0.0443923	0.000839694	0.0433766	1.146	1.00307	0.441823	0.386719
Czech Republic	Others	2017	0.227739	0.227739	0.0724679	0.043309	0.000812156	0.0442701	0.922692	0.899867	0.536158	0.522895
Czech Republic	Others	2018	0.420821	0.420821	0.0840612	0.0470964	0.00100697	0.0487163	1.52422	1.46436	0.51037	0.490326
Czech Republic	Others	2019	0.382752	0.344825	0.0840612	0.0476641	0.00099189	0.0484883	0.859375	0.83735	0.836477	0.76013
Czech Republic	Others	2020	0.275417	0.275417	0.0869439	0.0528773	0.00096786	0.0494715	1.28924	1.18797	0.486694	0.448464
Czech Republic	Others	2021	0.531642	0.531642	0.0869439	0.0563074	0.00109117	0.0528519	1.76808	1.66698	0.543161	0.512101
Czech Republic	Others	2022	0.559628	0.559628	0.0869439	0.0965647	0.00112324	0.0542953	1.75041	1.76109	0.563367	0.566804
France	Others	2013	0.631349	0.669604	0.225652	0.0656084	0.00101627	0.0663232	1.62793	1.4744	0.834507	0.785042
France	Others	2014	0.583982	0.535097	0.207508	0.0695436	0.00101627	0.0663432	1.54991	1.38504	0.833057	0.705195
France	Others	2015	0.410713	0.438921	0.194755	0.0596893	0.00101627	0.0554067	1.08893	1.08003	0.830075	0.855515
France	Others	2016	0.407665	0.503554	0.196992	0.05571	0.000951158	0.0562639	1.05002	1.03936	0.857848	0.962753
France	Others	2017	0.381702	0.48336	0.207056	0.0584454	0.00095391	0.0574229	1.20506	1.20343	0.728481	0.832453
France	Others	2018	0.611574	0.465369	0.220707	0.0596536	0.00109647	0.0631899	1.21158	1.24297	0.956049	0.830678
France	Others	2019	0.462144	0.360765	0.212466	0.0599228	0.00104859	0.0628943	1.0918	1.09569	0.905487	0.793187
France	Others	2020	0.432562	0.442712	0.139422	0.062329	0.00100025	0.0641696	0.823112	0.811568
France	Others	2021	0.510185	0.530994	0.302827	0.0660137	0.00107225	0.0685543	1.77453	1.75363	0.672291	0.678963
France	Others	2022	0.741392	0.796831	0.302827	0.0716179	0.000949035	0.0704266	1.79397	1.88272	0.783927	0.861157
Germany	Others	2013	0.384388	0.438491	0.221194	0.110683	0.0012545	0.0666387	1.67469	1.67002	0.583266	0.621833
Germany	Others	2014	0.425902	0.4424	0.250281	0.118974	0.0013896	0.0666588	1.60425	1.6434	0.652456	0.681172
Germany	Others	2015	0.303611	0.352242	0.206837	0.0963291	0.00120487	0.0556703	1.2781	1.26549	0.651288	0.692202
Germany	Others	2016	0.277068	0.350939	0.202321	0.0959326	0.00108321	0.0565316	1.17867	1.15449	0.680933	0.744943
Germany	Others	2017	0.281408	0.352337	0.215271	0.0990043	0.0010972	0.057696	1.37043	1.31554	0.617933	0.657577
Germany	Others	2018	0.282917	0.351543	0.234975	0.102927	0.00116202	0.0634906	1.50549	1.46104	0.582733	0.622239
Germany	Others	2019	0.26844	0.331615	0.228639	0.0993195	0.00121108	0.0631935	1.31788	1.2794	0.641427	0.682343
Germany	Others	2020	0.231899	0.310832	0.340204	0.109792	0.00118615	0.0644749	1.14367	1.10598	0.839627	0.897828
Germany	Others	2021	0.322244	0.431683	0.329783	0.118274	0.00128774	0.0688804	1.54463	1.50548	0.69352	0.764097
Germany	Others	2022	0.404283	0.526442	0.329783	0.119299	0.00127104	0.0707616	1.9161	1.81886	0.632137	0.679376
India	Others	2013	0.604837	0.544601	0.021015	0.057372	0.000340443	0.0320344	1.51936	1.44561	0.615591	0.536383
India	Others	2014	0.615879	0.528236	0.021015	0.057372	0.000327191	0.0308202	1.48579	1.32777	0.679431	0.533781
India	Others	2015	0.479526	0.449686	0.021015	0.0567075	0.000312291	0.0293064	1.09768	0.990324	0.736903	0.63101
India	Others	2016	0.446432	0.406439	0.021015	0.0567075	0.000300432	0.0279891	0.971304	0.878833	0.781672	0.656028
India	Others	2017	0.475573	0.431155	0.021015	0.0502308	0.00030662	0.0288842	1.08729	1.0639	0.673253	0.607943
India	Others	2018	0.359698	0.431886	0.021015	0.0488505	0.0002968	0.0275093	1.2936	1.27149	0.447249	0.509036
India	Others	2019	0.360314	0.400456	0.0218183	0.0506588	0.000286971	0.0309009	1.10376	1.06988	0.539231	0.567928
India	Others	2020	0.314954	0.334276	0.0222176	0.0481397	0.000269826		0.903902	0.881391	0.543904	0.556954
India	Others	2021	0.542149	0.623324	0.022275	0.048285	0.000285338	0.0254366	1.21656	1.17601	0.675133	0.735641
India	Others	2022	0.611762	0.490556	0.022275	0.048285	0.00028051	0.0277129	1.47283	1.17419	0.752353	0.497411
Indonesia	Others	2013	0.713941	0.56515	0.024893	0.0357239	0.000616878	0.0525222	1.52542	1.49222	0.689596	0.55323
Indonesia	Others	2014	0.567003	0.428653	0.0238456	0.03861	0.000542474	0.0504359	1.31208	1.31719	0.642205	0.513514
Indonesia	Others	2015	0.541128	0.514952	0.0220626	0.0399105	0.000475701	0.052044	0.985566	0.951058	0.857057	0.794004
Indonesia	Others	2016	0.387731	0.253303	0.0279532	0.0370202	0.000480236	0.0524471	0.968715	0.927873	0.677349	0.476138
Indonesia	Others	2017	0.390885	0.390885	0.032417	0.0380863	0.000478595	0.0521248	0.989953	1.00135	0.638032	0.645381
Indonesia	Others	2018	0.38859	0.266265	0.0310169	0.035704	0.000452104	0.049022	1.70594	1.70525	0.367966	0.278604
Indonesia	Others	2019	0.393743	0.248698	0.0332203	0.0364242	0.000451417	0.0493115	0.931419	0.921747	0.692038	0.491103
Indonesia	Others	2020	0.417995	0.349707	0.0322317	0.0350763	0.000437251	0.0479134	0.76337	0.758221	0.874957	0.757758
Indonesia	Others	2021	0.496262	0.378044	0.0331669	0.0355392	0.000446718	0.0487543	1.26357	1.12955	0.675996	0.487897
Indonesia	Others	2022	0.435537	0.385592	0.0336104	0.0340898	0.000429977	0.0470067	1.26899	1.21294	0.564409	0.490514
Italy	Others	2013	0.723289	0.888765	0.230644	0.118812	0.00149114	0.0680737	1.77155	1.75055	0.810812	0.917414
Italy	Others	2014	0.698302	0.877788	0.180374	0.121468	0.00149114	0.0680942	1.72347	1.64478	0.80805	0.900726
Italy	Others	2015	0.599022	0.717874	0.124046	0.0937724	0.00159517	0.0568691	1.29915	1.27602	0.8519	0.950557
Italy	Others	2016	0.529013	0.605692	0.124321	0.0897884	0.00169549	0.0577489	1.22524	1.22537	0.813156	0.891108
Italy	Others	2017	0.57385	0.569706	0.127877	0.0867461	0.00146678	0.0589384	1.21396	1.19741	0.880501	0.864248
Italy	Others	2018	0.627624	0.528471	0.134633	0.088463	0.00172851	0.0648577	1.41183	1.41634	0.804282	0.719471
Italy	Others	2019	0.597007	0.553309	0.128888	0.0955566	0.00142261	0.0645543	1.28585	1.27559	0.864179	0.815003
Italy	Others	2020	0.494697	0.474701	0.132548	0.090399	0.0014525	0.0658633	1.11744	1.10731	0.880343	0.850098
Italy	Others	2021	0.652977	0.613056	0.215768	0.106689	0.00158824	0.0703637	1.83378	1.8055	0.720657	0.68246
Italy	Others	2022	0.732554	0.805371	0.215768	0.1641	0.00158824	0.0722854	2.05277	1.96982	0.748278	0.762177
Malaysia	Others	2013	0.464113	0.379212	0.203739	0.0464883	0.000230193	0.0792606	1.70789	1.61908	0.609835	0.516274
Malaysia	Others	2014	0.39263	0.403759	0.203739	0.052135	0.000216717	0.0759809	1.54442	1.41033	0.639128	0.592601
Malaysia	Others	2015	0.264984	0.279293	0.172856	0.0416476	0.000288456	0.0606967	1.1927	1.04715	0.641817	0.57842
Malaysia	Others	2016	0.220482	0.23829	0.187491	0.04155	0.00028778	0.0605545	1.19137	0.956125	0.663744	0.551279
Malaysia	Others	2017	0.210812	0.29331	0.188176	0.0404783	0.00028219	0.0589926	1.13438	1.12816	0.549716	0.637184
Malaysia	Others	2018	0.267888	0.311281	0.210566	0.0423165	0.000295004	0.0616715	1.24609	1.23653	0.586041	0.62487
Malaysia	Others	2019	0.392589	0.289094	0.209188	0.042023	0.000291056	0.0612438	1.03253	1.02119	0.858986	0.72485
Malaysia	Others	2020	0.491584	0.336235	0.20032	0.0409262	0.000285312	0.0596453	0.926435	0.890073		0.855637
Malaysia	Others	2021	0.555091	0.467382	0.20032	0.0443954	0.000307487	0.0776414	0.950446	0.938165
Malaysia	Others	2022	0.742693	0.461945	0.20032	0.0377301	0.000263031	0.0733165	1.1732	1.07867		0.820089
Mexico	Others	2013	0.552048	0.552048	0.0546533	0.0221784	0.000190298	0.0275765	1.60471	1.56416	0.522159	0.508965
Mexico	Others	2014	1.01678	1.01678	0.05451	0.0221784	0.000378024	0.0275765	1.5108	1.51291	0.921906	0.923198
Mexico	Others	2015	0.517692	0.517692	0.047424	0.0221784	0.000301948	0.0275765	1.2187	1.05826	0.722889	0.62772
Mexico	Others	2016	0.442547	0.696881	0.0423967	0.0221784	0.00039961	0.0275765	1.05285	0.950817	0.699667	0.932411
Mexico	Others	2017	0.511646	0.50696	0.0445155	0.0311453	0.000176505	0.0275765	1.24468	0.967278	0.790898	0.609945
Mexico	Others	2018	0.611574	0.537872	0.0463463	0.0391653	0.000441028	0.0283644	1.42171	1.44718	0.623685	0.570359
Mexico	Others	2019	0.563838	0.520463	0.0269033	0.03445	0.000218892	0.0275765	1.36578	1.38853	0.584903	0.55513
Mexico	Others	2020	0.454717	0.325263	0.0249255	0.0117973	0.000206036	0.0291523	1.29918	0.883602	0.733027	0.374575
Mexico	Others	2021	0.531642	0.531642	0.0283695	0.0132127	0.000260066	0.0307282	1.3036	1.30368	0.576382	0.576419
Mexico	Others	2022	0.617131	0.617131	0.0310875	0.0132127	0.00024726	0.0291523	2.03943	2.02946	0.423364	0.421295
Netherlands	Others	2013	0.593839	0.489853	0.315132	0.0688603	0.000765385	0.0618788	1.76604	1.69619	0.762636	0.659212
Netherlands	Others	2014	0.56283	0.406587	0.234286	0.0664414	0.000765385	0.0607071	1.71793	1.59165	0.722485	0.556222
Netherlands	Others	2015	0.421028	0.404647	0.276028	0.0531997	0.000765385	0.0526879	1.28033	1.2821	0.779189	0.764347
Netherlands	Others	2016	0.366321	0.371199	0.287246	0.0504652	0.000698507	0.054548	1.1473	1.13497	0.831562	0.827919
Netherlands	Others	2017	0.368924	0.370485	0.305271	0.0491741	0.000660113	0.0587082	1.20954	1.19385	0.815042	0.80607
Netherlands	Others	2018	0.407131	0.42413	0.200649	0.0541381	0.000666306	0.0624324	1.38743	1.35958	0.66286	0.6648
Netherlands	Others	2019	0.354766	0.394528	0.31646	0.056471	0.000672498	0.0601843	1.24984	1.20165	0.815757	0.823889
Netherlands	Others	2020	0.365166	0.365551	0.332986	0.0658766	0.000665067	0.0624281	1.04204	1.05512	0.974533	0.987224
Netherlands	Others	2021	0.44298	0.445441	0.348698	0.0767658	0.000745569	0.0657014	1.76887	1.67812	0.692579	0.65878
Netherlands	Others	2022	0.545967	0.588645	0.348698	0.0966364	0.000708414	0.0594397	1.87213	1.74651	0.748522	0.726656
Taiwan (China)	Others	2013	0.491994	0.450449	0.0765799	0.0446942	0.000200408	0.0656543	1.56457	1.51371	0.558028	0.506853
Taiwan (China)	Others	2014	0.527792	0.453984	0.0775797	0.0475625	0.000200468	0.0643813	1.47782	1.40784	0.633921	0.541765
Taiwan (China)	Others	2015	0.42732	0.390829	0.076723	0.0421107	0.000189744	0.0613259	1.16089	1.08872	0.694214	0.611948
Taiwan (China)	Others	2016	0.454041	0.382508	0.0762011	0.0374925	0.0001893	0.0603205	1.03224	0.977399	0.799475	0.670782
Taiwan (China)	Others	2017	0.475402	0.384117	0.0833653	0.0386318	0.000198881	0.0639815	1.10407	1.07976	0.762087	0.642436
Taiwan (China)	Others	2018	0.527274	0.406601	0.0878937	0.0401453	0.000201972	0.0645884	1.31071	1.28529	0.696868	0.568808
Taiwan (China)	Others	2019	0.597777	0.419343	0.0871171	0.0392127	0.000197085	0.0629681	1.15952	1.12892	0.867428	0.653074
Taiwan (China)	Others	2020	0.553099	0.441137	0.0918068	0.0411753	0.000206827	0.0662456	0.968122	0.937565	0.998353	0.822955
Taiwan (China)	Others	2021	0.734285	0.584011	0.102877	0.0411753	0.000214161	0.0697454	1.45448	1.40758	0.838017	0.682451
Taiwan (China)	Others	2022	0.884508	0.766891	0.101558	0.0411753	0.000201268	0.0653759	1.97632	1.92351	0.70673	0.613799
South Korea	Others	2013	0.496703	0.588228	0.159349	0.038586	0.000402825	0.0631777	1.63814	1.55343	0.606947	0.645074
South Korea	Others	2014	0.43102	0.578571	0.179419	0.0401352	0.0003144	0.0657143	1.61167	1.51446	0.588451	0.666862
South Korea	Others	2015	0.387237	0.517424	0.169591	0.0372965	0.000361069	0.064532	1.3262	1.20005	0.682871	0.740051
South Korea	Others	2016	0.307749	0.347026	0.16735	0.0364096	0.000369139	0.0622974	1.11186	1.10764	0.644536	0.686036
South Korea	Others	2017	0.395961	0.418974	0.173932	0.0373743	0.00040479	0.0661036	1.2059	1.18618	0.706287	0.718484
South Korea	Others	2018	0.463392	0.460804	0.188088	0.0384029	0.000434756	0.0730911	1.27923	1.24811	0.760567	0.739545
South Korea	Others	2019	0.39328	0.396055	0.183017	0.0362282	0.000434756	0.0687197	1.17033	1.12779	0.751545	0.727175
South Korea	Others	2020	0.379813	0.415948	0.178064	0.0358579	0.000365162	0.0677875	1.02864	0.989573	0.831717	0.843837
South Korea	Others	2021	0.817336	0.519731	0.190764	0.038072	0.000385631	0.0697165	1.28431	1.20391		0.792707
South Korea	Others	2022	0.617131	0.617131	0.182421	0.0337959	0.000385631	0.0618862	1.6079	1.45761	0.76414	0.692719
Slovenia	Others	2013	0.432628	0.48803	0.138717	0.0696431	0.000609336	0.0410881	1.3946	1.51373	0.560615	0.657928
Slovenia	Others	2014	0.402324	0.439156	0.107539	0.0629175	0.000609336	0.0411005	1.27158	1.45612	0.524524	0.636687
Slovenia	Others	2015	0.368767	0.296536	0.0939867	0.0520678	0.000440901	0.0343252	1.0058	1.03186	0.662136	0.589943
Slovenia	Others	2016	0.320755	0.299793	0.0954315	0.0513937	0.000475579	0.0365277	1.01519	1.09722	0.571624	0.59212
Slovenia	Others	2017	0.324234	0.216418	0.100006	0.0489948	0.000454112	0.0388334	1.28722	1.32604	0.480452	0.390732
Slovenia	Others	2018	0.420821	0.420821	0.108354	0.0564139	0.000509018	0.0422208	1.95817	1.94281	0.402046	0.398893
Slovenia	Others	2019	0.398226	0.398226	0.106203	0.0592121	0.000470625	0.0338649	1.1728	1.28753	0.577383	0.633864
Slovenia	Others	2020	0.289295	0.176633	0.141909	0.0619146	0.000492918	0.0384779	0.896079	1.1391	0.580632	0.581673
Slovenia	Others	2021	0.381064	0.298685	0.153575	0.0627962	0.000532549	0.0447208	1.62443	1.64537	0.485575	0.42874
Slovenia	Others	2022	0.333717	0.378285	0.153575	0.0995966	0.000532549	0.0434363	1.64556	1.5303	0.512467	0.51027
Spain	Others	2013	1.02383	0.865739	0.156528	0.0910712	0.00121778	0.0692816	1.65729	1.65996		0.887823
Spain	Others	2014	0.894784	0.722689	0.156019	0.0905711	0.00141862	0.0693024	1.51114	1.49634		0.855097
Spain	Others	2015	0.561847	0.487072	0.131162	0.0723238	0.00125341	0.0578781	1.13626	1.12586	0.909712	0.819513
Spain	Others	2016	0.471617	0.329191	0.127599	0.0667512	0.00115861	0.0587736	1.04893	1.02636	0.87854	0.690698
Spain	Others	2017	0.524506	0.417846	0.137714	0.0668332	0.00106882	0.0599842	1.07809	1.07609	0.912282	0.7875
Spain	Others	2018	0.524745	0.469559	0.146186	0.0720196	0.00117931	0.0660085	1.29716	1.3009	0.773683	0.722981
Spain	Others	2019	0.451447	0.409036	0.168828	0.07125	0.00112583	0.0656997	1.14224	1.14207	0.824917	0.778603
Spain	Others	2020	0.355142	0.324875	0.183309	0.072668	0.00109271	0.0670319	0.946726	0.941202	0.896442	0.851436
Spain	Others	2021	0.403908	0.474536	0.179481	0.0830067	0.00101885	0.0716122	1.66635	1.66482	0.551533	0.603763
Spain	Others	2022	0.720066	0.766833	0.179481	0.119353	0.00101885	0.0735679	1.76607	1.74723	0.777925	0.802572
Thailand	Others	2013	0.378698	0.475836	0.0542337	0.0461859	0.000382513	0.0546646	1.58551	1.52854	0.434478	0.49509
Thailand	Others	2014	0.282382	0.323468	0.0520487	0.0437484	0.000363173	0.0517796	1.5311	1.49817	0.357063	0.38277
Thailand	Others	2015	0.202234	0.303581	0.0389487	0.0415761	0.000341218	0.0492085	1.21354	1.16253	0.35528	0.444251
Thailand	Others	2016	0.198785	0.253342	0.0436125	0.0402218	0.000329611	0.0476056	1.11023	1.01614	0.404329	0.431201
Thailand	Others	2017	0.322361	0.322361	0.0436125	0.041852	0.00034743	0.0495351	1.20816	1.17124	0.485839	0.470992
Thailand	Others	2018	0.333078	0.333078	0.0552013	0.0435058	0.000363207	0.0519829	1.4679	1.41507	0.425341	0.410034
Thailand	Others	2019	0.30571	0.310714	0.0586275	0.0453328	0.000377083	0.0541659	1.15853	1.1729	0.492019	0.503496
Thailand	Others	2020	0.379519	0.379519	0.057965	0.0449672	0.000373578	0.0537291	0.964853	0.910939	0.732319	0.691399
Thailand	Others	2021	0.531642	0.531642	0.05788	0.0440673	0.000369503	0.0564148	1.23603	1.13798	0.754393	0.694547
Thailand	Others	2022	0.473842	0.473842	0.05703	0.040123	0.000334122	0.0513653	1.37716	1.19914	0.64573	0.562259
Turkey	Others	2013	0.446413	0.372365	0.0662913	0.0565702	0.00053998	0.0326149	1.39866	1.67158	0.447991	0.469536
Turkey	Others	2014	0.530714	0.564871	0.0974664	0.0487041	0.00053998	0.0326117	1.63467	1.51015	0.584533	0.566005
Turkey	Others	2015	0.465697	0.544215	0.0567158	0.0405711	0.000641701	0.0326127	1.23848	1.16328	0.637012	0.677212
Turkey	Others	2016	0.331726	0.354704	0.0606558	0.0378305	0.000592926	0.0326121	1.16994	1.04594	0.550537	0.516623
Turkey	Others	2017	0.294344	0.278756	0.0551872	0.0320714	0.000601905	0.028128	1.25863	1.14693	0.444466	0.389615
Turkey	Others	2018	0.316263	0.310981	0.0817147	0.0349003	0.00049221	0.0281264	1.43829	1.31065	0.437622	0.394215
Turkey	Others	2019	0.255805	0.220856	0.0817147	0.0410384	0.000533225	0.0281291	1.6235	1.50686	0.335789	0.284881
Turkey	Others	2020	0.206866	0.173276	0.0871292	0.0372922	0.000370308	0.0281276	1.05037	0.916814	0.487747	0.38594
Turkey	Others	2021	0.341658	0.298736	0.0446225	0.0433623	0.000365354	0.0311677	1.23839	1.1508	0.498196	0.419836
Turkey	Others	2022	0.509093	0.449902	0.0408384	0.0221867	0.000264211	0.0380117	1.85072	1.79225	0.423549	0.370375
USA	Others	2013	0.719748	0.6693	0.213182	0.0320907	0.000653184	0.0212697	1.8546	1.98864	0.61706	0.627816
USA	Others	2014	0.690881	0.636321	0.213182	0.0335032	0.000606574	0.0212613	1.68713	1.89997	0.627875	0.666847
USA	Others	2015	0.592863	0.518047	0.211865	0.0325604	0.000701276	0.0264771	1.31861	1.74485	0.615908	0.744407
USA	Others	2016	0.539024	0.39664	0.194568	0.0320879	0.000703991	0.0275595	1.23183	1.67168	0.590379	0.657375
USA	Others	2017	0.566246	0.437661	0.187612	0.032561	0.000707509	0.0280044	1.09768	1.10081	0.920483	0.777367
USA	Others	2018	0.615088	0.473515	0.200577	0.0320873	0.00073729	0.0277431	1.27779	1.29029	0.844199	0.71461
USA	Others	2019	0.64476	0.463666	0.195462	0.0316185	0.000772566	0.0302793	1.12859	1.1313	0.992123	0.794864
USA	Others	2020	0.565601	0.43265	0.186334	0.0311449	0.000799122	0.0306652	0.929323	0.931162		0.911439
USA	Others	2021	0.749975	0.601474	0.218094	0.0325598	0.000808398	0.0305697	2.05438	2.04766	0.626561	0.534576
USA	Others	2022	0.893126	0.710195	0.203372	0.0396404	0.000851308	0.0397023	1.70229	1.69473	0.863232	0.725699
United Kingdom	Others	2013	0.873581	0.707746	0.236265	0.0870323	0.00102801	0.103234	1.69412	1.67352	0.96656	0.833015
United Kingdom	Others	2014	0.791132	0.757398	0.237818	0.0976814	0.00102801	0.109948	1.42062	1.4044
United Kingdom	Others	2015	0.453209	0.453209	0.244539	0.0933993	0.00102801	0.107184	1.0931	1.07139
United Kingdom	Others	2016	0.429559	0.32533	0.249747	0.0822393	0.00100763	0.0987447	1.03835	1.00029		0.905921
United Kingdom	Others	2017	0.317412	0.360789	0.258418	0.0788767	0.000885108	0.0975082	1.11431	1.0769	0.86905	0.888306
United Kingdom	Others	2018	0.38305	0.595548	0.26599	0.0907181	0.00101368	0.105514	1.37521	1.3607	0.772883	0.956981
United Kingdom	Others	2019	0.513914	0.64151	0.273565	0.0959897	0.000968883	0.106207	1.1701	1.14936
United Kingdom	Others	2020	0.467988	0.550332	0.289548	0.104806	0.000914095	0.108635	1.31696	1.1389		0.995102
United Kingdom	Others	2021	0.663833	0.763962	0.295458	0.104806	0.00103004	0.118219	1.88564	1.57649	0.933083	0.846171
United Kingdom	Others	2022	0.816307	0.859174	0.312467	0.104806	0.00101987	0.107839	2.07451	1.65038		0.830214
Vietnam	Others	2013	0.669638	0.468999	0.0163249	0.0312951	0.000261171	0.0349556	1.41301	1.41704	0.660449	0.485665
Vietnam	Others	2014	0.673295	0.420945	0.0179463	0.0340024	0.000329999	0.0345679	0.865613	0.86196		0.729387
Vietnam	Others	2015	0.453209	0.453209	0.0210481	0.0328414	0.00037895	0.0333877	0.640864	0.607198
Vietnam	Others	2016	0.442547	0.297212	0.0222679	0.0321754	0.000366605	0.0327106	0.966159	0.935803	0.704247	0.494966
Vietnam	Others	2017	0.390885	0.390885	0.0210936	0.0317251	0.000362464	0.0322528	1.5924	1.5924	0.371871	0.371871
Vietnam	Others	2018	0.420821	0.420821	0.0224936	0.0313652	0.000360589	0.0318869	1.26378	1.26378	0.498704	0.498704
Vietnam	Others	2019	0.597814	0.362307	0.0251151	0.0329389	0.000353398	0.0314705
Vietnam	Others	2020	0.481201	0.336921	0.0269159	0.0331086	0.000354653	0.0316326	0.952436	0.952436	0.748324	0.559852
Vietnam	Others	2021	0.589666	0.361552	0.0252105	0.0333776	0.000361108	0.0318896	1.01047	1.01047	0.837443	0.556572
Vietnam	Others	2022	0.71123	0.459884	0.0280849	0.0327389	0.000354203	0.0312794

## Sheet: Fig.4&Supplementary Fig.7-15(2)
	Unnamed: 0	Coverage	HDPE	LDPE	PS	PVC	PET	PP
0	Arena, et al. 10	Global	0.24	0.24	0.24	0.24	0.24	0.24
1	Civancik-Uslu, et al. 5	Belgium	0.19	0.19	0.11			0.15
2	Brouwer, et al. 11	Netherlands (separate collection)	0.08	0.08			0.12	0.24
3	Brouwer, et al. 11	Netherlands (MSW)	0.2	0.2			0.15	0.27
4	Faraca and Astrup 12	Denmark				0.12
5	Plinke, et al. 13	Europe				0.1
6	Larrain, et al. 9	Belgium		0.2	0.13			0.13
7	Uekert, et al. 8	USA	0.17	0.28			0.26	0.17

## Sheet: Supplementary Fig.1
	Mirror plastic waste importing	Labour	Electricity	Rent	Mirror price for primary plastics	Mirror RRR	Costs	Costs_sd	Mirror price for primary plastics_sd	Region	Type
Belgium	0.456176	0.289827	0.0813365	0.0385956	1.55396	0.695718	0.865935	0.133334	0.24734	Western Europe	PE
Belgium	0.46335	0.289827	0.0727382	0.0385956	1.10573	0.820139	0.864511	0.14284	0.296604	Western Europe	PVC
Belgium	0.444701	0.289827	0.0785263	0.0385956	1.43229	0.747539	0.851651	0.155684	0.261976	Western Europe	Others
Belgium	0.550086	0.289827	0.0738928	0.0385956	1.82878	0.63013	0.952402	0.138694	0.393056	Western Europe	PS
Canada	0.521103	0.22818	0.0372547	0.0339373	1.0346	0.840634	0.820475	0.108405	0.226249	North America	PVC
Canada	0.95234	0.22818	0.037846	0.0339373	1.96776	0.77716	1.2523	0.195377	0.41882	North America	PS
Canada	0.493356	0.22818	0.0418577	0.0339373	1.32408	0.762911	0.797331	0.102802	0.261481	North America	Others
Canada	0.439626	0.22818	0.0408961	0.0339373	1.35081	0.68016	0.74264	0.142601	0.203101	North America	PE
China	0.540373	0.0574575	0.0434856	0.0266091	1.46974	0.562508	0.667925	0.212162	0.163713	Other Asia	PE
China	0.427363	0.0574575	0.0388616	0.0266091	1.01143	0.63998	0.507555	0.153782	0.23974	Other Asia	PVC
China	0.497435	0.0574575	0.0421064	0.0266091	1.29314	0.605883	0.623608	0.11858	0.193748	Other Asia	Others
China	0.61894	0.0574575	0.0394784	0.0266091	1.58645	0.571144	0.742485	0.156095	0.299734	Other Asia	PS
Czech Republic	0.559384	0.0769831	0.0589257	0.0486465	1.55904	0.598597	0.74394	0.161151	0.233824	Eastern Europe	PE
Czech Republic	0.331446	0.0769831	0.0526965	0.0486465	1.08886	0.566154	0.509772	0.123683	0.315552	Eastern Europe	PVC
Czech Republic	0.330927	0.0769831	0.0568898	0.0486465	1.34759	0.482097	0.513446	0.153703	0.307445	Eastern Europe	Others
Czech Republic	0.561744	0.0769831	0.053533	0.0486465	1.79599	0.501951	0.740906	0.146681	0.429736	Eastern Europe	PS
France	0.522721	0.221021	0.0628534	0.0630995	1.32168	0.81166	0.869695	0.16823	0.338151	Western Europe	Others
France	0.493941	0.221021	0.0582205	0.0630995	1.11102	0.851033	0.836282	0.121094	0.264161	Western Europe	PVC
France	0.467734	0.221021	0.0591447	0.0630995	1.81264	0.532483	0.811	0.194139	0.401207	Western Europe	PS
France	0.653489	0.221021	0.0651027	0.0630995	1.47764	0.842403	1.00271	0.170667	0.227479	Western Europe	PE
Germany	0.388853	0.255929	0.107054	0.0633997	1.45339	0.704361	0.815235	0.115119	0.24135	Western Europe	Others
Germany	0.572839	0.255929	0.103613	0.0633997	1.85566	0.654672	0.995781	0.125027	0.425748	Western Europe	PS
Germany	0.527631	0.255929	0.101994	0.0633997	1.2918	0.8519	0.948954	0.158422	0.301502	Western Europe	PVC
Germany	0.421811	0.255929	0.113343	0.0633997	1.5926	0.665122	0.854482	0.103009	0.234633	Western Europe	PE
Hongkong (China)	0.363441	0.112093	0.0629822	0.0324965	1.28508	0.526393	0.571012	0.129559	0.193232	Other Asia	PVC
Hongkong (China)	0.336987	0.112093	0.0699725	0.0324965	1.19656	0.613604	0.551549	0.0683481	0.394126	Other Asia	PE
Hongkong (China)	0.415001	0.112093	0.0639819	0.0324965	1.65453	0.44845	0.623572	0.128467	0.267142	Other Asia	PS
Hongkong (China)	0.459739	0.112093	0.0661063	0.0324965	1.41445	0.573415	0.670434	0.134212	0.323441	Other Asia	Others
India	0.522454	0.0214676	0.0476668	0.0289549	1.2071	0.62672	0.617648	0.177613	0.308859	Other Asia	PVC
India	0.464062	0.0214676	0.0522609	0.0289549	1.21521	0.583212	0.563849	0.0897253	0.220413	Other Asia	Others
India	0.486976	0.0214676	0.0534011	0.0289549	1.36651	0.532008	0.587904	0.110735	0.262454	Other Asia	PE
India	0.58369	0.0214676	0.0484234	0.0289549	1.85244	0.438885	0.679641	0.201197	0.395868	Other Asia	PS
Indonesia	0.320374	0.0294417	0.0328565	0.0501582	1.02568	0.509224	0.43283	0.119687	0.192411	Southeast Asia	PVC
Indonesia	0.349767	0.0294417	0.0359512	0.0501582	1.29806	0.446543	0.465319	0.0979833	0.196485	Southeast Asia	PE
Indonesia	0.378125	0.0294417	0.0366184	0.0501582	1.1715	0.548814	0.494343	0.105097	0.294672	Southeast Asia	Others
Indonesia	0.48201	0.0294417	0.0333781	0.0501582	1.56009	0.468396	0.594988	0.118128	0.294914	Southeast Asia	PS
Italy	0.800274	0.161487	0.0993497	0.0647649	1.97311	0.685073	1.12587	0.224017	0.423867	Western Europe	PS
Italy	0.668747	0.161487	0.0977974	0.0647649	1.67681	0.69556	0.992796	0.215033	0.243912	Western Europe	PVC
Italy	0.681818	0.161487	0.109358	0.0647649	1.59179	0.786416	1.01743	0.173354	0.214847	Western Europe	PE
Italy	0.663473	0.161487	0.105579	0.0647649	1.4935	0.835326	0.995304	0.20424	0.32281	Western Europe	Others
Malaysia	0.375842	0.197671	0.0392191	0.0669004	1.7713	0.490803	0.679633	0.0827273	0.572812	Southeast Asia	PS
Malaysia	0.324077	0.197671	0.0386063	0.0669004	1.27066	0.583676	0.627255	0.150893	0.231202	Southeast Asia	PVC
Malaysia	0.284926	0.197671	0.0414268	0.0669004	1.24785	0.593416	0.590924	0.0596751	0.201433	Southeast Asia	PE
Malaysia	0.34598	0.197671	0.0429691	0.0669004	1.20995	0.655689	0.653521	0.0926654	0.246764	Southeast Asia	Others
Mexico	0.515923	0.0401132	0.0206217	0.0282857	1.0778	0.665217	0.604944	0.121269	0.285488	North America	PVC
Mexico	0.687353	0.0401132	0.0209491	0.0282857	1.83959	0.513532	0.776701	0.121282	0.325876	North America	PS
Mexico	0.49548	0.0401132	0.0226374	0.0282857	1.33122	0.556522	0.586516	0.0534307	0.218136	North America	PE
Mexico	0.582273	0.0401132	0.0231697	0.0282857	1.40614	0.610002	0.673841	0.185836	0.271064	North America	Others
Netherlands	0.4005	0.296545	0.0591	0.0598716	1.08646	0.855956	0.816017	0.1079	0.259178	Western Europe	PVC
Netherlands	0.454435	0.296545	0.0660861	0.0598716	1.52857	0.710237	0.876938	0.136796	0.23268	Western Europe	PE
Netherlands	0.621966	0.296545	0.0600381	0.0598716	1.78698	0.711614	1.03842	0.186219	0.409066	Western Europe	PS
Netherlands	0.426107	0.296545	0.0638028	0.0598716	1.44415	0.747512	0.846326	0.110276	0.305476	Western Europe	Others
Slovenia	0.297927	0.11993	0.0647315	0.0394595	1.35804	0.474386	0.522047	0.084751	0.194304	Eastern Europe	PE
Slovenia	0.461684	0.11993	0.0578886	0.0394595	1.25007	0.650814	0.678961	0.158257	0.265204	Eastern Europe	PVC
Slovenia	0.403996	0.11993	0.0588075	0.0394595	1.92986	0.385635	0.622192	0.213949	0.569562	Eastern Europe	PS
Slovenia	0.341258	0.11993	0.062495	0.0394595	1.32714	0.542085	0.563143	0.113431	0.334565	Eastern Europe	Others
South Korea	0.363644	0.177199	0.0347831	0.0663026	1.12373	0.679846	0.641929	0.113768	0.227199	Other Asia	PVC
South Korea	0.485989	0.177199	0.0372158	0.0663026	1.32642	0.725249	0.766707	0.091968	0.219941	Other Asia	Others
South Korea	0.384187	0.177199	0.0387457	0.0663026	1.43776	0.571857	0.666435	0.112289	0.197926	Other Asia	PE
South Korea	0.615838	0.177199	0.0353352	0.0663026	1.78298	0.611683	0.894675	0.157869	0.36795	Other Asia	PS
Spain	0.474902	0.156631	0.0810919	0.065914	1.38516	0.689982	0.778539	0.157612	0.22092	Western Europe	PE
Spain	0.526738	0.156631	0.0805848	0.065914	1.32502	0.779999	0.829867	0.212385	0.299294	Western Europe	Others
Spain	0.53139	0.156631	0.0724566	0.065914	1.12974	0.846555	0.826391	0.0879291	0.267374	Western Europe	PVC
Spain	0.699729	0.156631	0.0736067	0.065914	2.40732	0.5048	0.995881	0.198046	0.595741	Western Europe	PS
Taiwan (China)	0.336924	0.0861701	0.0376743	0.0644587	1.05974	0.583834	0.525227	0.139722	0.221012	Other Asia	PVC
Taiwan (China)	0.467987	0.0861701	0.0413376	0.0644587	1.32087	0.631487	0.659953	0.130141	0.305134	Other Asia	Others
Taiwan (China)	0.382835	0.0861701	0.0419662	0.0644587	1.32081	0.545663	0.57543	0.106571	0.177647	Other Asia	PE
Taiwan (China)	0.452735	0.0861701	0.0382723	0.0644587	1.64704	0.472285	0.641637	0.0816118	0.289213	Other Asia	PS
Thailand	0.370738	0.051916	0.043158	0.0520451	1.2853	0.508604	0.517857	0.0988528	0.198679	Southeast Asia	Others
Thailand	0.39988	0.051916	0.0406093	0.0520451	1.06107	0.604208	0.544451	0.145211	0.203848	Southeast Asia	PVC
Thailand	0.394894	0.051916	0.0412539	0.0520451	1.61445	0.404074	0.54011	0.163438	0.324473	Southeast Asia	PS
Thailand	0.299404	0.051916	0.045074	0.0520451	1.3603	0.410305	0.44844	0.0952243	0.185498	Southeast Asia	PE
Turkey	0.283864	0.0672336	0.0365447	0.0312142	1.27078	0.40567	0.418857	0.0800484	0.340442	Other Asia	PVC
Turkey	0.496005	0.0672336	0.0371248	0.0312142	1.72081	0.445535	0.631578	0.185282	0.38882	Other Asia	PS
Turkey	0.303414	0.0672336	0.0408646	0.0312142	1.37432	0.397444	0.442727	0.104061	0.2594	Other Asia	PE
Turkey	0.356866	0.0672336	0.0394527	0.0312142	1.39017	0.447424	0.494767	0.133199	0.248558	Other Asia	Others
USA	0.532654	0.202425	0.029358	0.0283532	1.02472	0.825222	0.79279	0.112321	0.244369	North America	PVC
USA	0.533947	0.202425	0.0329854	0.0283532	1.42822	0.7155	0.79771	0.121809	0.370761	North America	Others
USA	0.524709	0.202425	0.0322276	0.0283532	1.39037	0.69512	0.787714	0.18157	0.212702	North America	PE
USA	0.711941	0.202425	0.029824	0.0283532	2.06285	0.561582	0.972542	0.289684	0.42205	North America	PS
United Kingdom	0.464701	0.266382	0.0847076	0.106303	1.1382	0.889613	0.922093	0.165844	0.149616	Western Europe	PVC
United Kingdom	0.6015	0.266382	0.0940355	0.106303	1.41829	0.893673	1.06822	0.203209	0.356114	Western Europe	Others
United Kingdom	0.594518	0.266382	0.0860521	0.106303	1.99794	0.655401	1.05325	0.0977796	0.778019	Western Europe	PS
United Kingdom	0.632333	0.266382	0.0906142	0.106303	1.63856	0.800022	1.09563	0.176767	0.381693	Western Europe	PE
Vietnam	0.523263	0.0226501	0.0292441	0.0326034	1.52707	0.503153	0.607761	0.114349	0.440779	Southeast Asia	PS
Vietnam	0.340467	0.0226501	0.0305661	0.0326034	1.1423	0.479649	0.426287	0.055065	0.275833	Southeast Asia	PE
Vietnam	0.439875	0.0226501	0.0287871	0.0326034	1.34575	0.459629	0.523916	0.197397	0.25929	Southeast Asia	PVC
Vietnam	0.397273	0.0226501	0.0325569	0.0326034	1.08809	0.528145	0.485084	0.0563198	0.31158	Southeast Asia	Others

## Sheet: Supplementary Fig.2-5
	period	waste imports	waste_exports	labour	electricity	rent	primary plastics imports	primary plastics exports	RRR	RRR_mirror	type	RRR_f	RRR_mf
Belgium	2013	0.483444	0.454006	0.23172	0.0820216	0.0405674	1.83703	1.76285	0.584655	0.54133	PE	0.584655	0.54133
Belgium	2014	0.535259	0.503309	0.238785	0.0808609	0.0405796	1.79176	1.73953	0.633323	0.592924	PE	0.633323	0.592924
Belgium	2015	0.457285	0.435648	0.199782	0.0676875	0.0338902	1.48526	1.43571	0.650087	0.610474	PE	0.650087	0.610474
Belgium	2016	0.447664	0.452222	0.200145	0.0714018	0.0344145	1.41414	1.34062	0.691591	0.659598	PE	0.691591	0.659598
Belgium	2017	0.448066	0.445761	0.208089	0.0702993	0.0351234	1.43572	1.42822	0.65602	0.650619	PE	0.65602	0.650619
Belgium	2018	0.421376	0.483947	0.22223	0.0745454	0.0386509	1.48938	1.46443	0.635786	0.676824	PE	0.635786	0.676824
Belgium	2019	0.345339	0.486977	0.382597	0.0728981	0.0384701	1.31191	1.29007	0.800394	0.919894	PE	0.800394	0.919894
Belgium	2020	0.32986	0.297184	0.392019	0.0760123	0.0392501	1.14223	1.08244	0.951466	0.866466	PE	0.951466	0.866466
Belgium	2021	0.413477	0.423667	0.411453	0.0887612	0.0419321	1.76131	1.57466	0.746616	0.674617	PE	0.746616	0.674617
Belgium	2022	0.524225	0.579035	0.411453	0.128877	0.0430773	1.87081	1.82925	0.744938	0.764434	PE	0.744938	0.764434
Canada	2013	0.488903	0.517013	0.274678	0.0373475	0.0280236	1.41544	1.41726	0.71958	0.744937	PE	0.71958	0.744937
Canada	2014	0.411702	0.427816	0.264244	0.0331945	0.0289773	1.58913	1.58684	0.572258	0.583905	PE	0.572258	0.583905
Canada	2015	0.187202	0.208025	0.2338	0.0304293	0.025217	1.35438	1.33207	0.440219	0.451882	PE	0.440219	0.451882
Canada	2016	0.304392	0.320768	0.22796	0.0401105	0.0255339	1.21636	1.18846	0.619032	0.621398	PE	0.619032	0.621398
Canada	2017	0.447203	0.467246	0.197648	0.0414952	0.027043	1.28943	1.28516	0.682917	0.699779	PE	0.682917	0.699779
Canada	2018	0.456305	0.470618	0.203666	0.0419538	0.0300023	1.34617	1.33993	0.672021	0.681988	PE	0.672021	0.681988
Canada	2019	0.401068	0.447789	0.20585	0.0461076	0.0351849	1.12264	1.11413	0.759949	0.805384	PE	0.759949	0.805384
Canada	2020	0.265944	0.332779	0.212587	0.0461076	0.0388826	1.00394	1.01157	0.68535	0.772459	PE	0.68535	0.772459
Canada	2021	0.56914	0.684172	0.227999	0.0461076	0.0446662	1.64024	1.67992	0.65025	0.752261	PE	0.65025	0.752261
Canada	2022	0.444201	0.520035	0.233368	0.0461076	0.0558423	1.5304	1.53858	0.623313	0.687607	PE	0.623313	0.687607
China	2013	0.733412	0.450996	0.0403941	0.0496998	0.0220794	1.66299	1.5816	0.657746	0.416628	PE	0.657746	0.416628
China	2014	0.72445	0.459253	0.0453394	0.050356	0.0232373	1.68814	1.66001	0.625049	0.421364	PE	0.625049	0.421364
China	2015	0.582483	0.395846	0.0488606	0.0478554	0.0239548	1.41902	1.47278	0.587369	0.447809	PE	0.587369	0.447809
China	2016	0.382446	0.340764	0.0495188	0.045987	0.0231001	1.3293	1.33218	0.462719	0.425147	PE	0.462719	0.425147
China	2017	0.368323	0.368323	0.052005	0.041763	0.0245593	1.4196	1.4813	0.404178	0.421746	PE	0.404178	0.421746
China	2018	0.604342	0.385142	0.0581869	0.0419494	0.0273336	1.45819	1.64441	0.547505	0.432486	PE	0.547505	0.432486
China	2019	0.549405	0.624705	0.0597759	0.0419494	0.0272277	1.29911	1.53601	0.543331	0.713717	PE	0.543331	0.713717
China	2020	0.63901	0.63901	0.0655613	0.0419494	0.0284226	1.21282	1.61444	0.590538	0.78609	PE	0.590538	0.78609
China	2021	0.857825	0.857825	0.0774666	0.0419494	0.0337703	1.60548	1.76486	0.704764	0.774729	PE	0.704764	0.774729
China	2022	0.881865	0.881865	0.0774666	0.0313972	0.0324062	1.60272	1.85881	0.677168	0.785368	PE	0.677168	0.785368
Hongkong (China)	2013	0.385803	0.373941	0.0921474	0.0643862	0.029389	1.84468	1.54652	0.454811	0.373387	PE	0.454811	0.373387
Hongkong (China)	2014	0.399464	0.397734	0.0991526	0.0666929	0.0301405	1.71743	1.61736	0.452935	0.425307	PE	0.452935	0.425307
Hongkong (China)	2015	0.355603	0.375658	0.103313	0.0687594	0.0308922	1.46499	1.37946	0.498155	0.485913	PE	0.498155	0.485913
Hongkong (China)	2016	0.288191	0.306144	0.107999	0.0680561	0.0315572	1.44497	1.26275	0.483047	0.437419	PE	0.483047	0.437419
Hongkong (China)	2017	0.301155	0.314542	0.111028	0.0677871	0.0321713	1.06836	1.27234	0.495205	0.605167	PE	0.495205	0.605167
Hongkong (China)	2018	0.351556	0.317586	0.115909	0.0700502	0.0327086	0.900117	1.26806	0.553226	0.732943	PE	0.553226	0.732943
Hongkong (China)	2019	0.301841	0.253461	0.122081	0.0707464	0.0334626	0.83786	1.09618	0.592733	0.704439	PE	0.592733	0.704439
Hongkong (China)	2020	0.312636	0.23504	0.121247	0.0732896	0.0345232	0.722893	1.03773	0.642201	0.789833	PE	0.642201	0.789833
Hongkong (China)	2021	0.331858	0.325704	0.122442	0.0731324	0.03519	0.873522	1.30911	0.528736	0.783727	PE	0.528736	0.783727
Hongkong (China)	2022	0.3323	0.470059	0.125609	0.0768248	0.0349305	1.09075	1.44856	0.483815	0.797904	PE	0.483815	0.797904
Czech Republic	2013	0.628965	0.407611	0.0723803	0.0759402	0.0511318	1.82251	1.77988	0.572606	0.409791	PE	0.572606	0.409791
Czech Republic	2014	0.460979	0.460979	0.0699481	0.0622055	0.0511472	1.83141	1.77283	0.447102	0.4328	PE	0.447102	0.4328
Czech Republic	2015	0.340114	0.39189	0.0615292	0.049007	0.0427157	1.54624	1.49376	0.406337	0.433741	PE	0.406337	0.433741
Czech Republic	2016	0.730285	0.531162	0.0645511	0.045981	0.0433766	1.67057	1.56984	0.692931	0.50451	PE	0.692931	0.50451
Czech Republic	2017	0.840614	0.778623	0.0724679	0.0448589	0.0442701	1.48312	1.41921	0.86878	0.779922	PE	0.86878	0.779922
Czech Republic	2018	0.570536	0.739522	0.0840612	0.0487818	0.0487163	1.44322	1.39796	0.661878	0.785172	PE	0.661878	0.785172
Czech Republic	2019	0.937586	0.578608	0.0840612	0.0493698	0.0484883	1.31977	1.27762		0.708952	PE	0.691156	0.708952
Czech Republic	2020	0.424186	0.40044	0.0869439	0.0547696	0.0494715	1.09128	1.05085	0.720434	0.666974	PE	0.720434	0.666974
Czech Republic	2021	0.727007	0.540289	0.0869439	0.0583225	0.0528519	1.63759	1.74787	0.651164	0.554739	PE	0.651164	0.554739
Czech Republic	2022	0.633003	0.764719	0.0869439	0.10002	0.0542953	1.74467	1.79013	0.600836	0.709372	PE	0.600836	0.709372
France	2013	0.564317	0.557299	0.225652	0.0679563	0.0663232	1.74948	1.672	0.680067	0.645012	PE	0.680067	0.645012
France	2014	0.70283	0.73869	0.207508	0.0720323	0.0663432	1.70977	1.65107	0.78143	0.780406	PE	0.78143	0.780406
France	2015	0.474512	0.64364	0.194755	0.0618254	0.0554067	1.39043	1.35689	0.713102	0.845548	PE	0.713102	0.845548
France	2016	0.451317	0.604762	0.196992	0.0577037	0.0562639	1.35087	1.31701	0.712066	0.833968	PE	0.712066	0.833968
France	2017	0.45376	0.589317	0.207056	0.060537	0.0574229	1.37589	1.35632	0.706398	0.817562	PE	0.706398	0.817562
France	2018	0.424173	0.424173	0.220707	0.0617884	0.0631899	1.44074	1.47475	0.64223	0.657391	PE	0.64223	0.657391
France	2019	0.556921	0.667624	0.212466	0.0620672	0.0628943	1.23879	1.2036	0.914159	0.998131	PE	0.914159	0.998131
France	2020	0.608622	0.63	0.139422	0.0645595	0.0641696	1.11088	1.05489		0.994676	PE	0.873237	0.994676
France	2021	0.640803	0.78055	0.302827	0.0683761	0.0685543	1.64236	1.5972	0.832314	0.914109	PE	0.832314	0.914109
France	2022	1.02725	0.898838	0.302827	0.0741808	0.0704266	1.7672	1.69635		0.937227	PE	0.832314	0.937227
Germany	2013	0.511359	0.499652	0.221194	0.117186	0.0666387	1.7997	1.79347	0.628607	0.618429	PE	0.628607	0.618429
Germany	2014	0.485655	0.467922	0.250281	0.125964	0.0666588	1.77232	1.76203	0.648327	0.632254	PE	0.648327	0.632254
Germany	2015	0.400138	0.39835	0.206837	0.101989	0.0556703	1.45442	1.45681	0.645725	0.645276	PE	0.645725	0.645276
Germany	2016	0.345874	0.371187	0.202321	0.101569	0.0565316	1.43186	1.42588	0.6094	0.628604	PE	0.6094	0.628604
Germany	2017	0.34247	0.362342	0.215271	0.104821	0.057696	1.50668	1.48745	0.595724	0.604347	PE	0.595724	0.604347
Germany	2018	0.337947	0.454797	0.234975	0.108975	0.0634906	1.55317	1.56818	0.58477	0.682975	PE	0.58477	0.682975
Germany	2019	0.357005	0.39352	0.228639	0.105155	0.0631935	1.38952	1.40592	0.65979	0.699907	PE	0.65979	0.699907
Germany	2020	0.321371	0.325889	0.340204	0.116243	0.0644749	1.23866	1.22283	0.847413	0.84107	PE	0.847413	0.84107
Germany	2021	0.459805	0.410231	0.329783	0.125222	0.0688804	1.78208	1.73554	0.697304	0.644871	PE	0.697304	0.644871
Germany	2022	0.585312	0.534217	0.329783	0.126308	0.0707616	1.99757	1.90789	0.717156	0.653491	PE	0.717156	0.653491
India	2013	0.53427	0.613265	0.021015	0.0586238	0.0320344	1.66679	1.63048	0.48739	0.535079	PE	0.48739	0.535079
India	2014	0.690418	0.613207	0.021015	0.0586238	0.0308202	1.74139	1.68241	0.585641	0.511257	PE	0.585641	0.511257
India	2015	0.486951	0.566679	0.021015	0.0579448	0.0293064	1.4775	1.45129	0.504568	0.562006	PE	0.504568	0.562006
India	2016	0.434788	0.469709	0.021015	0.0579448	0.0279891	1.39522	1.28656	0.518031	0.508481	PE	0.518031	0.508481
India	2017	0.453506	0.448262	0.021015	0.0513268	0.0288842	1.2771	1.14544	0.595814	0.529339	PE	0.595814	0.529339
India	2018	0.360401	0.340104	0.021015	0.0499163	0.0275093	1.2491	1.15502	0.488732	0.43193	PE	0.488732	0.43193
India	2019	0.377633	0.358019	0.0218183	0.0517641	0.0309009	1.04081	0.943284	0.628792	0.546689	PE	0.628792	0.546689
India	2020	0.352062	0.38067	0.0222176	0.0491901		0.895821	0.817669	0.637152	0.620855	PE	0.637152	0.620855
India	2021	0.560429	0.506079	0.022275	0.0493385	0.0254366	1.39384	1.26589	0.638977	0.532348	PE	0.638977	0.532348
India	2022	0.617028	0.573768	0.022275	0.0493385	0.0277129	1.52756	1.3929	0.632712	0.542094	PE	0.632712	0.542094
Indonesia	2013	0.24883	0.336407	0.024893	0.035073	0.0525222	1.54719	1.50683	0.295001	0.356944	PE	0.295001	0.356944
Indonesia	2014	0.299032	0.363241	0.0238456	0.0379064	0.0504359	1.61734	1.61183	0.313874	0.361646	PE	0.313874	0.361646
Indonesia	2015	0.281111	0.346048	0.0220626	0.0391832	0.052044	1.32463	1.2704	0.381941	0.426616	PE	0.381941	0.426616
Indonesia	2016	0.263151	0.291937	0.0279532	0.0363457	0.0524471	1.2686	1.20183	0.388885	0.396334	PE	0.388885	0.396334
Indonesia	2017	0.233921	0.291251	0.032417	0.0373923	0.0521248	1.28706	1.23071	0.355727	0.394952	PE	0.355727	0.394952
Indonesia	2018	0.260771	0.231428	0.0310169	0.0350534	0.049022	1.23456	1.18546	0.390069	0.345315	PE	0.390069	0.345315
Indonesia	2019	0.29761	0.283171	0.0332203	0.0357605	0.0493115	1.09363	0.991274	0.516174	0.451622	PE	0.516174	0.451622
Indonesia	2020	0.339535	0.308201	0.0322317	0.0344372	0.0479134	0.936013	0.841152	0.664189	0.555693	PE	0.664189	0.555693
Indonesia	2021	0.482435	0.513626	0.0331669	0.0348916	0.0487543	1.30415	1.19142	0.618784	0.594722	PE	0.618784	0.594722
Indonesia	2022	0.548185	0.532365	0.0336104	0.0334687	0.0470067	1.36749	1.2333	0.660641	0.581581	PE	0.660641	0.581581
Italy	2013	0.728348	0.797642	0.230644	0.123064	0.0680737	1.84439	1.77996	0.794941	0.813393	PE	0.794941	0.813393
Italy	2014	0.711519	0.81534	0.180374	0.125815	0.0680942	1.60104	1.76821	0.755467	0.914128	PE	0.755467	0.914128
Italy	2015	0.605826	0.732885	0.124046	0.0971282	0.0568691	1.41742	1.52415	0.713442	0.877445	PE	0.713442	0.877445
Italy	2016	0.637739	0.650199	0.124321	0.0930017	0.0577489	1.56098	1.52205	0.73782	0.729237	PE	0.73782	0.729237
Italy	2017	0.57575	0.644354	0.127877	0.0898505	0.0589384	1.55604	1.49857	0.699799	0.728194	PE	0.699799	0.728194
Italy	2018	0.655751	0.502862	0.134633	0.0916288	0.0648577	1.55871	1.6007	0.727745	0.626677	PE	0.727745	0.626677
Italy	2019	0.68867	0.629202	0.128888	0.0989763	0.0645543	1.39217	1.42348	0.847918	0.814441	PE	0.847918	0.814441
Italy	2020	0.532573	0.508656	0.132548	0.0936341	0.0658633	1.25213	1.24911	0.812178	0.78672	PE	0.812178	0.78672
Italy	2021	0.693785	0.720378	0.215768	0.110507	0.0703637	1.79494	1.81431	0.739404	0.765609	PE	0.739404	0.765609
Italy	2022	0.833805	0.816666	0.215768	0.169973	0.0722854	1.9401	1.98307	0.801433	0.808311	PE	0.801433	0.808311
Malaysia	2013	0.256321	0.291465	0.203739	0.0448198	0.0792606	1.4787	1.40256	0.512383	0.515237	PE	0.512383	0.515237
Malaysia	2014	0.284922	0.280992	0.203739	0.0502638	0.0759809	1.59432	1.4796	0.511285	0.471462	PE	0.511285	0.471462
Malaysia	2015	0.239856	0.285055	0.172856	0.0401528	0.0606967	1.28046	1.18962	0.531107	0.536855	PE	0.531107	0.536855
Malaysia	2016	0.218812	0.230753	0.187491	0.0400587	0.0605545	1.21967	1.03084	0.604981	0.523362	PE	0.604981	0.523362
Malaysia	2017	0.198669	0.247104	0.188176	0.0390255	0.0589926	1.19512	1.08642	0.549062	0.548979	PE	0.549062	0.548979
Malaysia	2018	0.189604	0.279764	0.210566	0.0407977	0.0616715	1.2709	1.16818	0.529354	0.573843	PE	0.529354	0.573843
Malaysia	2019	0.302932	0.259194	0.209188	0.0405147	0.0612438	1.04407	0.984576	0.767063	0.671818	PE	0.767063	0.671818
Malaysia	2020	0.314268	0.236261	0.20032	0.0394573	0.0596453	0.867606	0.76189	0.990959	0.759599	PE	0.990959	0.759599
Malaysia	2021	0.390777	0.353685	0.20032	0.0428019	0.0776414	1.2589	1.15048	0.760884	0.659109	PE	0.760884	0.659109
Malaysia	2022	0.446863	0.384986	0.20032	0.0363759	0.0733165	1.26879	1.14119	0.815955	0.673896	PE	0.815955	0.673896
Mexico	2013	0.509828	0.509828	0.0546533	0.0216689	0.0275765	1.40361	1.36761	0.552092	0.537931	PE	0.552092	0.537931
Mexico	2014	0.460979	0.460979	0.05451	0.0216689	0.0275765	1.4088	1.4297	0.485957	0.493167	PE	0.485957	0.493167
Mexico	2015	0.442987	0.442987	0.047424	0.0216689	0.0275765	1.28612	1.41766	0.468323	0.51622	PE	0.468323	0.51622
Mexico	2016	0.382446	0.491792	0.0423967	0.0216689	0.0275765	1.29806	1.32035	0.441742	0.552961	PE	0.441742	0.552961
Mexico	2017	0.400357	0.482984	0.0445155	0.0304298	0.0275765	1.21113	1.35149	0.457771	0.594757	PE	0.457771	0.594757
Mexico	2018	0.399247	0.606893	0.0463463	0.0382656	0.0283644	1.36241	1.47623	0.426876	0.650048	PE	0.426876	0.650048
Mexico	2019	0.386459	0.515916	0.0269033	0.0336585	0.0275765	1.08522	1.21107	0.48212	0.684789	PE	0.48212	0.684789
Mexico	2020	0.329095	0.500885	0.0249255	0.0115263	0.0291523	0.969436	1.03616	0.468637	0.718905	PE	0.468637	0.718905
Mexico	2021	0.4635	0.4635	0.0283695	0.0129091	0.0307282	1.72034	1.67286	0.393825	0.382957	PE	0.393825	0.382957
Mexico	2022	0.479033	0.479033	0.0310875	0.0129091	0.0291523	1.56712	1.41395	0.480448	0.433491	PE	0.480448	0.433491
Netherlands	2013	0.35365	0.556209	0.315132	0.0713245	0.0618788	1.76552	1.69434	0.582324	0.699993	PE	0.582324	0.699993
Netherlands	2014	0.333775	0.53477	0.234286	0.0688191	0.0607071	1.74607	1.74936	0.490589	0.633133	PE	0.490589	0.633133
Netherlands	2015	0.31495	0.444882	0.276028	0.0551036	0.0526879	1.47606	1.48308	0.579652	0.690704	PE	0.579652	0.690704
Netherlands	2016	0.300552	0.382178	0.287246	0.0522712	0.054548	1.41861	1.41325	0.604677	0.673184	PE	0.604677	0.673184
Netherlands	2017	0.296786	0.328129	0.305271	0.0509338	0.0587082	1.42706	1.41429	0.619092	0.640574	PE	0.619092	0.640574
Netherlands	2018	0.286602	0.419479	0.200649	0.0560755	0.0624324	1.44189	1.42704	0.52223	0.630228	PE	0.52223	0.630228
Netherlands	2019	0.272657	0.379714	0.31646	0.0584919	0.0601843	1.28679	1.26371	0.689058	0.779059	PE	0.689058	0.779059
Netherlands	2020	0.350528	0.350528	0.332986	0.0682341	0.0624281	1.13776	1.13872	0.879632	0.88037	PE	0.879632	0.88037
Netherlands	2021	0.32284	0.492925	0.348698	0.079513	0.0657014	1.78432	1.79092	0.561063	0.680409	PE	0.561063	0.680409
Netherlands	2022	0.45062	0.655538	0.348698	0.100095	0.0594397	1.80159	1.80581	0.653249	0.794713	PE	0.653249	0.794713
Taiwan (China)	2013	0.311717	0.326076	0.0765799	0.0453739	0.0656543	1.48855	1.44499	0.425124	0.424554	PE	0.425124	0.424554
Taiwan (China)	2014	0.362302	0.352785	0.0775797	0.0482858	0.0643813	1.46559	1.52424	0.445982	0.455838	PE	0.445982	0.455838
Taiwan (China)	2015	0.363572	0.310405	0.076723	0.0427511	0.0613259	1.36275	1.26033	0.531385	0.443449	PE	0.531385	0.443449
Taiwan (China)	2016	0.395126	0.286659	0.0762011	0.0380627	0.0603205	1.33215	1.19408	0.586973	0.425968	PE	0.586973	0.425968
Taiwan (China)	2017	0.324145	0.297185	0.0833653	0.0392193	0.0639815	1.29626	1.21651	0.516488	0.459123	PE	0.516488	0.459123
Taiwan (China)	2018	0.325061	0.346858	0.0878937	0.0407558	0.0645884	1.30818	1.24654	0.511529	0.507927	PE	0.511529	0.507927
Taiwan (China)	2019	0.403594	0.460743	0.0871171	0.039809	0.0629681	1.07369	1.01283	0.720897	0.745516	PE	0.720897	0.745516
Taiwan (China)	2020	0.314873	0.371894	0.0918068	0.0418015	0.0662456	0.963537	0.910132	0.695779	0.73002	PE	0.695779	0.73002
Taiwan (China)	2021	0.37652	0.509223	0.102877	0.0418015	0.0697454	1.40613	1.18139	0.615392	0.633142	PE	0.615392	0.633142
Taiwan (China)	2022	0.408639	0.566524	0.101558	0.0418015	0.0653759	1.51131	1.20512	0.630253	0.631091	PE	0.630253	0.631091
South Korea	2013	0.351409	0.422518	0.159349	0.0401721	0.0631777	1.62054	1.54262	0.489761	0.520194	PE	0.489761	0.520194
South Korea	2014	0.382078	0.611587	0.179419	0.0417851	0.0657143	1.69904	1.62119	0.507677	0.650601	PE	0.507677	0.650601
South Korea	2015	0.395027	0.395027	0.169591	0.0388296	0.064532	1.42679	1.31868	0.623191	0.575971	PE	0.623191	0.575971
South Korea	2016	0.296592	0.318824	0.16735	0.0379062	0.0622974	1.37124	1.23958	0.559904	0.526092	PE	0.559904	0.526092
South Korea	2017	0.407099	0.3141	0.173932	0.0389106	0.0661036	1.35151	1.27363	0.662685	0.539843	PE	0.662685	0.539843
South Korea	2018	0.398884	0.374002	0.188088	0.0399816	0.0730911	1.42974	1.34223	0.64165	0.580964	PE	0.64165	0.580964
South Korea	2019	0.39522	0.321541	0.183017	0.0377174	0.0687197	1.21573	1.1326	0.743713	0.6183	PE	0.743713	0.6183
South Korea	2020	0.401968	0.279446	0.178064	0.0373319	0.0677875	1.07389	1.00897	0.835425	0.644557	PE	0.835425	0.644557
South Korea	2021	0.38395	0.265181	0.190764	0.039637	0.0697165	1.53146	1.33174	0.631943	0.454119	PE	0.631943	0.454119
South Korea	2022	0.539645	0.539645	0.182421	0.0351851	0.0618862	1.65768	1.39686	0.721441	0.607931	PE	0.721441	0.607931
Slovenia	2013	0.33595	0.362533	0.138717	0.0721354	0.0410881	1.48008	1.52955	0.472857	0.51076	PE	0.472857	0.51076
Slovenia	2014	0.364035	0.407972	0.107539	0.0651691	0.0411005	1.57437	1.42507	0.498854	0.485878	PE	0.498854	0.485878
Slovenia	2015	0.326272	0.343964	0.0939867	0.0539311	0.0343252	1.37017	1.34058	0.466671	0.472477	PE	0.466671	0.472477
Slovenia	2016	0.296099	0.296025	0.0954315	0.0532329	0.0365277	1.42036	1.49807	0.395252	0.416814	PE	0.395252	0.416814
Slovenia	2017	0.250789	0.278298	0.100006	0.0507481	0.0388334	1.42996	1.39976	0.387054	0.402545	PE	0.387054	0.402545
Slovenia	2018	0.201121	0.252964	0.108354	0.0584328	0.0422208	1.3714	1.3012	0.387771	0.41443	PE	0.387771	0.41443
Slovenia	2019	0.202237	0.239961	0.106203	0.0613311	0.0338649	1.11171	1.12493	0.44143	0.48843	PE	0.44143	0.48843
Slovenia	2020	0.166118	0.152662	0.141909	0.0641304	0.0384779	0.934638	0.861034	0.586725	0.522807	PE	0.586725	0.522807
Slovenia	2021	0.306764	0.306741	0.153575	0.0650434	0.0447208	1.36012	1.36306	0.514562	0.515653	PE	0.514562	0.515653
Slovenia	2022	0.36472	0.338146	0.153575	0.103161	0.0434363	1.52762	1.43044	0.571849	0.514069	PE	0.571849	0.514069
Spain	2013	0.751524	0.714358	0.156528	0.0916443	0.0692816	1.61871	1.54488	0.851279	0.784204	PE	0.851279	0.784204
Spain	2014	0.542734	0.618557	0.156019	0.0911411	0.0693024	1.61458	1.56037	0.677428	0.712459	PE	0.677428	0.712459
Spain	2015	0.460274	0.503338	0.131162	0.072779	0.0578781	1.37285	1.31683	0.674624	0.685685	PE	0.674624	0.685685
Spain	2016	0.48164	0.440015	0.127599	0.0671712	0.0587736	1.30236	1.24002	0.7294	0.655166	PE	0.7294	0.655166
Spain	2017	0.43475	0.416752	0.137714	0.0672538	0.0599842	1.30332	1.2537	0.68662	0.643491	PE	0.68662	0.643491
Spain	2018	0.375052	0.396349	0.146186	0.0724729	0.0660085	1.29299	1.27827	0.634947	0.64798	PE	0.634947	0.64798
Spain	2019	0.249038	0.344051	0.168828	0.0716984	0.0656997	1.11808	1.12706	0.606109	0.715526	PE	0.606109	0.715526
Spain	2020	0.261079	0.259797	0.183309	0.0731254	0.0670319	1.01311	0.992301	0.724724	0.708283	PE	0.724724	0.708283
Spain	2021	0.407895	0.419212	0.179481	0.0835291	0.0716122	1.58586	1.55074	0.589068	0.584804	PE	0.589068	0.584804
Spain	2022	0.562962	0.636593	0.179481	0.120104	0.0735679	1.62977	1.61559	0.712847	0.762225	PE	0.712847	0.762225
Thailand	2013	0.26449	0.26449	0.0542337	0.0482362	0.0546646	1.55341	1.5115	0.343175	0.333917	PE	0.343175	0.333917
Thailand	2014	0.185274	0.271713	0.0520487	0.0456905	0.0517796	1.65056	1.59251	0.258638	0.313971	PE	0.258638	0.313971
Thailand	2015	0.24137	0.24137	0.0389487	0.0434218	0.0492085	1.37385	1.28226	0.357826	0.333971	PE	0.357826	0.333971
Thailand	2016	0.274923	0.248862	0.0436125	0.0420073	0.0476056	1.30018	1.20703	0.416006	0.361542	PE	0.416006	0.361542
Thailand	2017	0.24539	0.24539	0.0436125	0.0437099	0.0495351	1.28819	1.24485	0.377768	0.365059	PE	0.377768	0.365059
Thailand	2018	0.316205	0.316205	0.0552013	0.0454372	0.0519829	1.39001	1.33604	0.43171	0.414947	PE	0.43171	0.414947
Thailand	2019	0.272593	0.308251	0.0586275	0.0473453	0.0541659	1.16085	1.13532	0.468918	0.4964	PE	0.468918	0.4964
Thailand	2020	0.251703	0.251703	0.057965	0.0469635	0.0537291	1.01137	0.941275	0.536349	0.499177	PE	0.536349	0.499177
Thailand	2021	0.29625	0.29625	0.05788	0.0460236	0.0564148	1.38795	1.22632	0.458038	0.404696	PE	0.458038	0.404696
Thailand	2022	0.549809	0.549809	0.05703	0.0419042	0.0513653	1.48664	1.29167	0.666824	0.579371	PE	0.666824	0.579371
Turkey	2013	0.521945	0.434561	0.0662913	0.0585946	0.0326149	1.6275	1.53646	0.544041	0.447553	PE	0.544041	0.447553
Turkey	2014	0.291126	0.361315	0.0974664	0.050447	0.0326117	1.61261	1.45802	0.397975	0.413371	PE	0.397975	0.413371
Turkey	2015	0.395027	0.395027	0.0567158	0.042023	0.0326127	1.4058	1.31292	0.493242	0.460654	PE	0.493242	0.460654
Turkey	2016	0.298297	0.398792	0.0606558	0.0391843	0.0326121	1.29659	1.13678	0.466171	0.504069	PE	0.466171	0.504069
Turkey	2017	0.277163	0.264437	0.0551872	0.0332192	0.028128	1.28533	1.13705	0.425973	0.364649	PE	0.425973	0.364649
Turkey	2018	0.212811	0.197331	0.0817147	0.0361492	0.0281264	1.33732	1.14334	0.38608	0.315839	PE	0.38608	0.315839
Turkey	2019	0.163268	0.161666	0.0817147	0.042507	0.0281291	1.013	0.92984	0.417593	0.381367	PE	0.417593	0.381367
Turkey	2020	0.164924	0.153919	0.0871292	0.0386268	0.0281276	0.914751	0.880547	0.445424	0.413969	PE	0.445424	0.413969
Turkey	2021	0.251104	0.292287	0.0446225	0.0449141	0.0311677	1.60538	1.31309	0.348357	0.31649	PE	0.348357	0.31649
Turkey	2022	0.382347	0.374807	0.0408384	0.0229807	0.0380117	1.64495	1.39258	0.427743	0.356479	PE	0.427743	0.356479
USA	2013	0.648605	0.602751	0.213182	0.0313535	0.0212697	1.54651	1.54907	0.72622	0.690946	PE	0.72622	0.690946
USA	2014	0.777991	0.679623	0.213182	0.0327335	0.0212613	1.67574	1.68908	0.761262	0.695103	PE	0.761262	0.695103
USA	2015	0.620267	0.48535	0.211865	0.0318124	0.0264771	1.46443	1.38478	0.791065	0.634696	PE	0.791065	0.634696
USA	2016	0.573668	0.422038	0.194568	0.0313508	0.0275595	1.32322	1.26292	0.805759	0.628062	PE	0.805759	0.628062
USA	2017	0.592758	0.431558	0.187612	0.031813	0.0280044	1.34205	1.30902	0.789641	0.622429	PE	0.789641	0.622429
USA	2018	0.564838	0.377841	0.200577	0.0313501	0.0277431	1.3978	1.36003	0.74584	0.561101	PE	0.74584	0.561101
USA	2019	0.509358	0.401101	0.195462	0.0308921	0.0302793	1.12688	1.05435	0.893796	0.718078	PE	0.893796	0.718078
USA	2020	0.477201	0.322015	0.186334	0.0304294	0.0306652	0.966611	0.957156	0.931389	0.724765	PE	0.931389	0.724765
USA	2021	0.857333	0.866559	0.218094	0.0318118	0.0305697	1.55091	1.54231	0.907605	0.909887	PE	0.907605	0.909887
USA	2022	0.632319	0.658253	0.203372	0.0387298	0.0397023	1.50956	1.45582	0.772494	0.766131	PE	0.772494	0.766131
United Kingdom	2013	0.759177	0.558342	0.236265	0.0838658	0.103234	1.98822	1.76562	0.823983	0.607459	PE	0.823983	0.607459
United Kingdom	2014	0.734268	0.818862	0.237818	0.0941275	0.109948	1.85582	1.70119	0.850577	0.835783	PE	0.850577	0.835783
United Kingdom	2015	0.640593	0.69582	0.244539	0.0900012	0.107184	1.48311	1.22432		0.943609	PE	0.888124	0.943609
United Kingdom	2016	0.593825	0.526419	0.249747	0.0792472	0.0987447	1.42344	1.35771	0.925672	0.824669	PE	0.925672	0.824669
United Kingdom	2017	0.641082	0.481538	0.258418	0.0760069	0.0975082	1.43906	1.35601	0.973511	0.780932	PE	0.973511	0.780932
United Kingdom	2018	0.761956	0.591641	0.26599	0.0874175	0.105514	1.46992	1.54922	0.969525	0.879282	PE	0.969525	0.879282
United Kingdom	2019	0.812589	0.518032	0.273565	0.0924973	0.106207	1.17649	1.3769			PE	0.89456	0.809032
United Kingdom	2020	0.69784	0.474085	0.289548	0.100993	0.108635	1.19389	1.25574			PE	0.819595	0.738781
United Kingdom	2021	0.691575	0.707574	0.295458	0.100993	0.118219	2.24924	1.99294	0.74463	0.66853	PE	0.74463	0.66853
United Kingdom	2022	0.641604	0.951016	0.312467	0.100993	0.107839	2.10642	2.10794	0.678709	0.859911	PE	0.678709	0.859911
Vietnam	2013	0.589279	0.358247	0.0163249	0.0293814	0.0349556	1.20906	1.35596	0.607839	0.446605	PE	0.607839	0.446605
Vietnam	2014	0.460979	0.460979	0.0179463	0.0319232	0.0345679	1.12843	1.17819	0.569521	0.594639	PE	0.569521	0.594639
Vietnam	2015	0.522424	0.31399	0.0210481	0.0308332	0.0333877	1.70911	1.72234	0.434073	0.287398	PE	0.434073	0.287398
Vietnam	2016	0.382446	0.282978	0.0222679	0.0302079	0.0327106	0.863087	0.925449	0.621656	0.524791	PE	0.621656	0.524791
Vietnam	2017	0.400357	0.309108	0.0210936	0.0297852	0.0322528	0.751507	1.0575	0.562474	0.642121	PE	0.562474	0.642121
Vietnam	2018	0.399247	0.300369	0.0224936	0.0294473	0.0318869	1.35246	1.35246	0.43943	0.349485	PE	0.43943	0.349485
Vietnam	2019	0.413575	0.327535	0.0251151	0.0309248	0.0314705	1.17159	1.18612	0.519735	0.435833	PE	0.519735	0.435833
Vietnam	2020	0.338924	0.295524	0.0269159	0.0310841	0.0316326	0.937119	0.950557	0.554663	0.50564	PE	0.554663	0.50564
Vietnam	2021	0.462575	0.359743	0.0252105	0.0313366	0.0318896	1.0073	1.55133	0.436973	0.547386	PE	0.436973	0.547386
Vietnam	2022	0.542245	0.396196	0.0280849	0.030737	0.0312794	1.29331	1.29331	0.601521	0.462592	PE	0.601521	0.462592
Belgium	2013	0.67336	0.67336	0.23172	0.0745153	0.0405674	2.12776	2.20234	0.551448	0.570778	PS	0.551448	0.570778
Belgium	2014	0.51511	0.785663	0.238785	0.0734607	0.0405796	2.13909	2.13849	0.483171	0.633609	PS	0.483171	0.633609
Belgium	2015	0.40621	0.537905	0.199782	0.0614929	0.0338902	1.53091	1.60196	0.521216	0.647815	PS	0.521216	0.647815
Belgium	2016	0.401299	0.47897	0.200145	0.0648673	0.0344145	1.53892	1.54713	0.53919	0.602152	PS	0.53919	0.602152
Belgium	2017	0.483077	0.576019	0.208089	0.0638657	0.0351234	1.70772	1.73228	0.543018	0.615621	PS	0.543018	0.615621
Belgium	2018	0.464942	0.708936	0.22223	0.0677233	0.0386509	1.84718	1.85076	0.510439	0.668677	PS	0.510439	0.668677
Belgium	2019	0.246274	0.409443	0.382597	0.0662266	0.0384701	1.47153	1.49815	0.582917	0.725467	PS	0.582917	0.725467
Belgium	2020	0.273535	0.29748	0.392019	0.0690559	0.0392501	1.28341	1.3619	0.676453	0.740032	PS	0.676453	0.740032
Belgium	2021	0.380847	0.428156	0.411453	0.0806381	0.0419321	2.08815	2.11502	0.514951	0.548549	PS	0.514951	0.548549
Belgium	2022	0.672543	0.604931	0.411453	0.117082	0.0430773	2.55314	3.2763	0.452076	0.548599	PS	0.452076	0.548599
Canada	2013	1.1082	1.1441	0.274678	0.034562	0.0280236	2.22138	2.18409	0.787872	0.793888	PS	0.787872	0.793888
Canada	2014	1.11875	1.15293	0.264244	0.0307188	0.0289773	2.24555	2.21046	0.776981	0.782961	PS	0.776981	0.782961
Canada	2015	0.95616	0.993675	0.2338	0.0281598	0.025217	1.81864	1.77743	0.832754	0.838444	PS	0.832754	0.838444
Canada	2016	0.821469	0.850576	0.22796	0.037119	0.0255339	1.60997	1.58479	0.835385	0.843843	PS	0.835385	0.843843
Canada	2017	0.835082	0.86227	0.197648	0.0384004	0.027043	1.85004	1.82346	0.716961	0.724156	PS	0.716961	0.724156
Canada	2018	1.1194	1.16009	0.203666	0.0388248	0.0300023	1.92852	1.92852	0.859212	0.884334	PS	0.859212	0.884334
Canada	2019	0.928814	0.963707	0.20585	0.0426688	0.0351849	1.63592	1.63592	0.882362	0.907754	PS	0.882362	0.907754
Canada	2020	0.729855	0.756426	0.212587	0.0426688	0.0388826	1.35864	1.3137	0.927941	0.920533	PS	0.927941	0.920533
Canada	2021	0.569032	0.588879	0.227999	0.0426688	0.0446662	2.17712	2.09961	0.501435	0.494436	PS	0.501435	0.494436
Canada	2022	1.001	1.05075	0.233368	0.0426688	0.0558423	2.83181	2.57929	0.615192	0.58125	PS	0.615192	0.58125
China	2013	0.67336	0.67336	0.0403941	0.04512	0.0220794	1.9887	1.93486	0.480503	0.467494	PS	0.480503	0.467494
China	2014	0.663064	0.663064	0.0453394	0.0457157	0.0232373	1.81855	1.7408	0.531609	0.508881	PS	0.531609	0.508881
China	2015	0.812728	0.522132	0.0488606	0.0434455	0.0239548	1.46721	1.28584	0.86009	0.517983	PS	0.86009	0.517983
China	2016	0.483568	0.368695	0.0495188	0.0417493	0.0231001	1.32622	1.37349	0.518262	0.433622	PS	0.518262	0.433622
China	2017	0.649892	0.399149	0.052005	0.0379145	0.0245593	1.5139	1.35004	0.674028	0.403899	PS	0.674028	0.403899
China	2018	0.8349	0.594267	0.0581869	0.0380838	0.0273336	1.65961	1.47889	0.771576	0.514946	PS	0.771576	0.514946
China	2019	0.692419	0.692419	0.0597759	0.0380838	0.0272277	1.33006	1.17456	0.828581	0.731714	PS	0.828581	0.731714
China	2020	0.716126	0.716126	0.0655613	0.0380838	0.0284226	1.08671	0.932358		0.929185	PS	0.784248	0.929185
China	2021	0.737046	0.737046	0.0774666	0.0380838	0.0337703	1.66428	1.42611	0.739915	0.634029	PS	0.739915	0.634029
China	2022	0.823142	0.823142	0.0774666	0.028504	0.0324062	2.00929	1.57211	0.728106	0.569686	PS	0.728106	0.569686
Hongkong (China)	2013	0.586584	0.536357	0.0921474	0.0588739	0.029389	1.85508	1.92506	0.474316	0.459977	PS	0.474316	0.459977
Hongkong (China)	2014	0.544711	0.494736	0.0991526	0.0609831	0.0301405	1.86552	1.81609	0.481797	0.437139	PS	0.481797	0.437139
Hongkong (China)	2015	0.444916	0.42086	0.103313	0.0628727	0.0308922	1.61904	1.64001	0.46602	0.454368	PS	0.46602	0.454368
Hongkong (China)	2016	0.351942	0.347679	0.107999	0.0622295	0.0315572	1.52209	1.54724	0.426048	0.429755	PS	0.426048	0.429755
Hongkong (China)	2017	0.354249	0.370827	0.111028	0.0619836	0.0321713	1.76937	1.70846	0.389819	0.387553	PS	0.389819	0.387553
Hongkong (China)	2018	0.383891	0.327	0.115909	0.0640529	0.0327086	1.29433	1.94432	0.365265	0.496367	PS	0.365265	0.496367
Hongkong (China)	2019	0.368476	0.33222	0.122081	0.0646895	0.0334626	1.4255	1.62538	0.431187	0.461371	PS	0.431187	0.461371
Hongkong (China)	2020	0.262647	0.187909	0.121247	0.067015	0.0345232	1.29007	1.70389	0.339163	0.378987	PS	0.339163	0.378987
Hongkong (China)	2021	0.649601	0.649601	0.122442	0.0668713	0.03519	1.82299	2.14832	0.48438	0.57082	PS	0.48438	0.57082
Hongkong (China)	2022	0.440649	0.48282	0.125609	0.0702475	0.0349305	2.08132	2.08363	0.383623	0.408169	PS	0.383623	0.408169
Czech Republic	2013	0.980097	0.671644	0.0723803	0.0689904	0.0511318	2.10368	2.0917	0.667377	0.489022	PS	0.667377	0.489022
Czech Republic	2014	0.523897	0.565326	0.0699481	0.0565126	0.0511472	2.0952	2.05496	0.406394	0.42213	PS	0.406394	0.42213
Czech Republic	2015	0.412399	0.490167	0.0615292	0.044522	0.0427157	1.52065	1.511	0.442126	0.500204	PS	0.442126	0.500204
Czech Republic	2016	0.422537	0.367386	0.0645511	0.0417729	0.0433766	1.37477	1.37035	0.497126	0.447767	PS	0.497126	0.447767
Czech Republic	2017	0.372324	0.564734	0.0724679	0.0407536	0.0442701	1.73168	1.72626	0.365376	0.496508	PS	0.365376	0.496508
Czech Republic	2018	0.455425	0.455425	0.0840612	0.0443174	0.0487163	1.83342	1.80917	0.416212	0.410708	PS	0.416212	0.410708
Czech Republic	2019	0.418021	0.62954	0.0840612	0.0448516	0.0484883	1.40463	1.38561	0.511569	0.683913	PS	0.511569	0.683913
Czech Republic	2020	0.436803	0.436803	0.0869439	0.0497573	0.0494715	1.17085	1.19422	0.621023	0.633416	PS	0.621023	0.633416
Czech Republic	2021	0.649601	0.649601	0.0869439	0.052985	0.0528519	2.23362	2.25234	0.445241	0.448973	PS	0.445241	0.448973
Czech Republic	2022	0.78681	0.78681	0.0869439	0.0908669	0.0542953	2.49141	2.57935	0.470272	0.486871	PS	0.470272	0.486871
France	2013	0.413268	0.594508	0.225652	0.0617372	0.0663232	2.19657	2.14606	0.425464	0.513909	PS	0.425464	0.513909
France	2014	0.455182	0.573939	0.207508	0.0654401	0.0663432	2.17814	2.114	0.4474	0.499132	PS	0.4474	0.499132
France	2015	0.343312	0.428264	0.194755	0.0561673	0.0554067	1.58465	1.55252	0.498146	0.551868	PS	0.498146	0.551868
France	2016	0.319823	0.359941	0.196992	0.0524228	0.0562639	1.45407	1.42441	0.522773	0.544954	PS	0.522773	0.544954
France	2017	0.282174	0.466559	0.207056	0.0549968	0.0574229	1.70723	1.71435	0.417796	0.548114	PS	0.417796	0.548114
France	2018	0.455425	0.455425	0.220707	0.0561337	0.0631899	1.85393	1.83423	0.516278	0.510792	PS	0.516278	0.510792
France	2019	0.264842	0.326273	0.212466	0.056387	0.0628943	1.40727	1.44222	0.492452	0.556652	PS	0.492452	0.556652
France	2020	0.263186	0.260659	0.139422	0.0586512	0.0641696	1.22065	1.24156	0.503812	0.509978	PS	0.503812	0.509978
France	2021	0.290951	0.424964	0.302827	0.0621186	0.0685543	2.0949	2.20268	0.391541	0.487843	PS	0.391541	0.487843
France	2022	0.78681	0.78681	0.302827	0.067392	0.0704266	2.42899	2.43802	0.599361	0.601589	PS	0.599361	0.601589
Germany	2013	0.525268	0.612789	0.221194	0.107126	0.0666387	2.20133	2.20133	0.497658	0.544989	PS	0.497658	0.544989
Germany	2014	0.654671	0.726005	0.250281	0.115151	0.0666588	2.17269	2.17269	0.595466	0.634551	PS	0.595466	0.634551
Germany	2015	0.483307	0.544467	0.206837	0.0932335	0.0556703	1.61107	1.61107	0.620004	0.665197	PS	0.620004	0.665197
Germany	2016	0.443022	0.479912	0.202321	0.0928497	0.0565316	1.45463	1.45463	0.650406	0.680596	PS	0.650406	0.680596
Germany	2017	0.524841	0.55055	0.215271	0.0958227	0.057696	1.70421	1.70421	0.624244	0.642203	PS	0.624244	0.642203
Germany	2018	0.584702	0.631728	0.234975	0.0996197	0.0634906	1.85166	1.85166	0.631858	0.662092	PS	0.631858	0.662092
Germany	2019	0.518671	0.51017	0.228639	0.0961277	0.0631935	1.49022	1.49022	0.724272	0.717481	PS	0.724272	0.717481
Germany	2020	0.42979	0.410539	0.340204	0.106264	0.0644749	1.28223	1.28223	0.873413	0.85554	PS	0.873413	0.85554
Germany	2021	0.632383	0.55802	0.329783	0.114473	0.0688804	2.14408	2.14408	0.636037	0.594748	PS	0.636037	0.594748
Germany	2022	0.854661	0.70421	0.329783	0.115465	0.0707616	2.64446	2.64446	0.617046	0.549316	PS	0.617046	0.549316
India	2013	0.818615	0.504033	0.021015	0.0531593	0.0320344	2.58314	1.98742	0.553974	0.281239	PS	0.553974	0.281239
India	2014	0.663064	0.663064	0.021015	0.0531593	0.0308202	2.04921	1.9355	0.472412	0.4462	PS	0.472412	0.4462
India	2015	0.503131	0.503131	0.021015	0.0525436	0.0293064	1.72215	1.58756	0.454421	0.418909	PS	0.454421	0.418909
India	2016	0.591796	0.591796	0.021015	0.0525436	0.0279891	1.53529	1.37852	0.598766	0.537623	PS	0.598766	0.537623
India	2017	0.559297	0.559297	0.021015	0.0465424	0.0288842	1.65159	1.59376	0.48981	0.472659	PS	0.48981	0.472659
India	2018	0.455425	0.455425	0.021015	0.0452635	0.0275093	1.83422	1.81779	0.359681	0.356458	PS	0.359681	0.356458
India	2019	0.322371	0.322371	0.0218183	0.046939	0.0309009	1.49	1.48647	0.337992	0.337191	PS	0.337992	0.337191
India	2020	0.41519	0.41519	0.0222176	0.0446049		1.29008	1.33522	0.429761	0.444798	PS	0.429761	0.444798
India	2021	0.836592	0.836592	0.022275	0.0447395	0.0254366	2.10826	1.79389	0.61654	0.524606	PS	0.61654	0.524606
India	2022	0.986003	0.986003	0.022275	0.0447395	0.0277129	2.26047	1.80518	0.712716	0.569167	PS	0.712716	0.569167
Indonesia	2013	0.54425	0.54425	0.024893	0.0325627	0.0525222	2.05238	2.06187	0.377736	0.379483	PS	0.377736	0.379483
Indonesia	2014	0.251029	0.251029	0.0238456	0.0351934	0.0504359	1.81946	1.7973	0.238786	0.235879	PS	0.238786	0.235879
Indonesia	2015	0.642786	0.642786	0.0220626	0.0363788	0.052044	1.42568	1.57419	0.569659	0.629	PS	0.569659	0.629
Indonesia	2016	0.528131	0.528131	0.0279532	0.0337443	0.0524471	1.28254	1.81503	0.421268	0.596172	PS	0.421268	0.596172
Indonesia	2017	0.438975	0.438975	0.032417	0.034716	0.0521248	1.39874	1.62002	0.410218	0.475114	PS	0.410218	0.475114
Indonesia	2018	0.455425	0.455425	0.0310169	0.0325446	0.049022	1.45521	1.35044	0.500726	0.464677	PS	0.500726	0.464677
Indonesia	2019	0.472535	0.472535	0.0332203	0.033201	0.0493115	1.3994	1.56072	0.448714	0.500442	PS	0.448714	0.500442
Indonesia	2020	0.479476	0.39784	0.0322317	0.0319724	0.0479134	1.1423	1.89316	0.372012	0.531463	PS	0.372012	0.531463
Indonesia	2021	0.649601	0.649601	0.0331669	0.0323943	0.0487543	1.73163	2.36763	0.384108	0.525183	PS	0.384108	0.525183
Indonesia	2022	0.690708	0.439529	0.0336104	0.0310732	0.0470067	1.89359	2.61764	0.364923	0.346545	PS	0.364923	0.346545
Italy	2013	0.912521	1.10176	0.230644	0.111801	0.0680737	2.31673	2.15034	0.732466	0.7771	PS	0.732466	0.7771
Italy	2014	0.901994	1.01913	0.180374	0.114301	0.0680942	2.34916	2.20196	0.683786	0.7003	PS	0.683786	0.7003
Italy	2015	0.750262	0.796301	0.124046	0.0882393	0.0568691	1.72713	1.63253	0.74338	0.734398	PS	0.74338	0.734398
Italy	2016	0.714048	0.740725	0.124321	0.0844904	0.0577489	1.62938	1.54894	0.75367	0.735954	PS	0.75367	0.735954
Italy	2017	0.687361	0.745688	0.127877	0.0816276	0.0589384	1.86354	1.75682	0.647683	0.647852	PS	0.647683	0.647852
Italy	2018	0.757893	0.674927	0.134633	0.0832432	0.0648577	1.87333	1.80926	0.684721	0.60858	PS	0.684721	0.60858
Italy	2019	0.690188	0.646712	0.128888	0.0899182	0.0645543	1.61617	1.40335	0.825873	0.685094	PS	0.825873	0.685094
Italy	2020	0.620155	0.585191	0.132548	0.085065	0.0658633	1.35428	1.25481	0.857303	0.763597	PS	0.857303	0.763597
Italy	2021	0.750968	0.73723	0.215768	0.100394	0.0703637	2.28871	2.31053	0.586082	0.584523	PS	0.586082	0.584523
Italy	2022	0.804289	0.955074	0.215768	0.154418	0.0722854	2.71264	2.58857	0.573381	0.61333	PS	0.573381	0.61333
Malaysia	2013	0.409965	0.431401	0.203739	0.0424312	0.0792606	2.06998	1.65676	0.528425	0.435265	PS	0.528425	0.435265
Malaysia	2014	0.395895	0.509013	0.203739	0.0475851	0.0759809	1.93982	1.82806	0.470965	0.513251	PS	0.470965	0.513251
Malaysia	2015	0.421278	0.367212	0.172856	0.0380129	0.0606967	1.61967	1.40349	0.587687	0.469508	PS	0.587687	0.469508
Malaysia	2016	0.404929	0.404929	0.187491	0.0379239	0.0605545	1.53513	1.88338	0.436715	0.535784	PS	0.436715	0.535784
Malaysia	2017	0.382441	0.255986	0.188176	0.0369457	0.0589926	1.78373	1.21264	0.654375	0.360468	PS	0.654375	0.360468
Malaysia	2018	0.30389	0.345413	0.210566	0.0386234	0.0616715	1.08626	1.01111	0.723808	0.719233	PS	0.723808	0.719233
Malaysia	2019	0.363282	0.354649	0.209188	0.0383556	0.0612438	1.25424	1.01198	0.790609	0.629706	PS	0.790609	0.629706
Malaysia	2020	0.451349	0.31546	0.20032	0.0373545	0.0596453	1.33585	1.18766	0.750446	0.546094	PS	0.750446	0.546094
Malaysia	2021	0.619036	0.424837	0.20032	0.0405209	0.0776414	1.98041	1.54599	0.721927	0.446828	PS	0.721927	0.446828
Malaysia	2022	0.349517	0.349517	0.20032	0.0344373	0.0733165	3.10791	3.10791	0.251888	0.251888	PS	0.251888	0.251888
Mexico	2013	0.689818	0.640916	0.0546533	0.0200528	0.0275765	2.08378	2.0519	0.459562	0.424594	PS	0.459562	0.424594
Mexico	2014	0.5731	0.756491	0.05451	0.0200528	0.0275765	2.10754	2.13339	0.376797	0.485011	PS	0.376797	0.485011
Mexico	2015	0.548831	0.701761	0.047424	0.0200528	0.0275765	1.74209	1.52956	0.501141	0.544513	PS	0.501141	0.544513
Mexico	2016	0.483568	0.748872	0.0423967	0.0200528	0.0275765	1.55186	1.37349	0.497164	0.643544	PS	0.497164	0.643544
Mexico	2017	0.681826	0.514429	0.0445155	0.0281603	0.0275765	1.74519	1.65944	0.561061	0.419304	PS	0.561061	0.419304
Mexico	2018	0.770292	0.659753	0.0463463	0.0354117	0.0283644	1.83359	1.83423	0.571419	0.49985	PS	0.571419	0.49985
Mexico	2019	0.667073	0.915601	0.0269033	0.0311482	0.0275765	1.65526	1.35561	0.661009	0.720094	PS	0.661009	0.720094
Mexico	2020	0.559039	0.559039	0.0249255	0.0106666	0.0291523	1.29605	1.18826	0.624945	0.57297	PS	0.624945	0.57297
Mexico	2021	0.589856	0.589856	0.0283695	0.0119463	0.0307282	1.91858	1.98712	0.395944	0.410088	PS	0.395944	0.410088
Mexico	2022	0.78681	0.78681	0.0310875	0.0119463	0.0291523	2.46204	2.41987	0.422591	0.415353	PS	0.422591	0.415353
Netherlands	2013	0.686976	0.610649	0.315132	0.0647971	0.0618788	2.13233	2.14242	0.62723	0.587586	PS	0.62723	0.587586
Netherlands	2014	0.565432	0.614843	0.234286	0.062521	0.0607071	2.10575	1.98309	0.554058	0.549719	PS	0.554058	0.549719
Netherlands	2015	0.418216	0.474348	0.276028	0.0500606	0.0526879	1.53907	1.55619	0.609694	0.659894	PS	0.609694	0.659894
Netherlands	2016	0.385587	0.618617	0.287246	0.0474875	0.054548	1.39431	1.42952	0.645293	0.860555	PS	0.645293	0.860555
Netherlands	2017	0.472577	0.540947	0.305271	0.0462725	0.0587082	1.68902	1.70574	0.616146	0.670435	PS	0.616146	0.670435
Netherlands	2018	0.568143	0.566776	0.200649	0.0509436	0.0624324	1.81524	1.81664	0.578101	0.577649	PS	0.578101	0.577649
Netherlands	2019	0.648407	0.600926	0.31646	0.0531389	0.0601843	1.40208	1.40106	0.916137	0.875156	PS	0.916137	0.875156
Netherlands	2020	0.457988	0.496943	0.332986	0.0619895	0.0624281	1.19396	1.18765	0.917567	0.951566	PS	0.917567	0.951566
Netherlands	2021	0.675682	0.695915	0.348698	0.0722362	0.0657014	2.16708	2.17521	0.636126	0.64963	PS	0.636126	0.64963
Netherlands	2022	0.866057	0.999695	0.348698	0.0909343	0.0594397	2.43102	2.45442	0.662133	0.73395	PS	0.662133	0.73395
Taiwan (China)	2013	0.538203	0.532035	0.0765799	0.0413801	0.0656543	2.00908	1.865	0.460754	0.424056	PS	0.460754	0.424056
Taiwan (China)	2014	0.652948	0.507377	0.0775797	0.0440356	0.0643813	1.92098	1.77615	0.562308	0.4297	PS	0.562308	0.4297
Taiwan (China)	2015	0.48217	0.399898	0.076723	0.0389881	0.0613259	1.50859	1.30415	0.601749	0.455277	PS	0.601749	0.455277
Taiwan (China)	2016	0.399071	0.343564	0.0762011	0.0347124	0.0603205	1.36844	1.21904	0.55694	0.44785	PS	0.55694	0.44785
Taiwan (China)	2017	0.306695	0.334272	0.0833653	0.0357672	0.0639815	1.55695	1.41009	0.413523	0.395603	PS	0.413523	0.395603
Taiwan (China)	2018	0.39731	0.434194	0.0878937	0.0371684	0.0645884	1.7141	1.52389	0.458538	0.433272	PS	0.458538	0.433272
Taiwan (China)	2019	0.505446	0.514593	0.0871171	0.036305	0.0629681	1.37857	1.20166	0.685398	0.605342	PS	0.685398	0.605342
Taiwan (China)	2020	0.447537	0.440607	0.0918068	0.0381221	0.0662456	1.19605	0.971264	0.788995	0.633813	PS	0.788995	0.633813
Taiwan (China)	2021	0.536774	0.492428	0.102877	0.0381221	0.0697454	1.7975	1.44636	0.615271	0.465707	PS	0.615271	0.465707
Taiwan (China)	2022	0.616132	0.528387	0.101558	0.0381221	0.0653759	2.0201	1.52493	0.641079	0.432228	PS	0.641079	0.432228
South Korea	2013	0.65345	0.868485	0.159349	0.0366361	0.0631777	2.15043	2.12214	0.511957	0.624264	PS	0.511957	0.624264
South Korea	2014	0.720124	0.601885	0.179419	0.0381071	0.0657143	2.13331	2.02046	0.591194	0.493937	PS	0.591194	0.493937
South Korea	2015	0.615302	0.924116	0.169591	0.0354118	0.064532	1.64007	1.5124	0.696493	0.866437	PS	0.696493	0.866437
South Korea	2016	0.640609	0.488198	0.16735	0.0345697	0.0622974	1.4648	1.34014	0.803776	0.611506	PS	0.803776	0.611506
South Korea	2017	0.645565	0.490474	0.173932	0.0354856	0.0661036	1.70916	1.54316	0.710576	0.533536	PS	0.710576	0.533536
South Korea	2018	0.560608	0.444713	0.188088	0.0364623	0.0730911	1.75981	1.6017	0.637902	0.502188	PS	0.637902	0.502188
South Korea	2019	0.512047	0.556081	0.183017	0.0343974	0.0687197	1.49125	1.32547	0.716888	0.672346	PS	0.716888	0.672346
South Korea	2020	0.568496	0.500112	0.178064	0.0340459	0.0677875	1.23714	1.0849	0.930951	0.750588	PS	0.930951	0.750588
South Korea	2021	0.739929	0.597836	0.190764	0.0361481	0.0697165	1.79001	1.58868	0.776743	0.594878	PS	0.776743	0.594878
South Korea	2022	0.756227	0.68648	0.182421	0.0320881	0.0618862	2.45379	1.95069	0.630193	0.467147	PS	0.630193	0.467147
Slovenia	2013	0.67336	0.67336	0.138717	0.0655338	0.0410881	2.56131	1.58452	0.690232	0.427004	PS	0.690232	0.427004
Slovenia	2014	0.46463	0.381186	0.107539	0.059205	0.0411005	1.8367	2.31442	0.345902	0.381786	PS	0.345902	0.381786
Slovenia	2015	0.326829	0.238961	0.0939867	0.0489955	0.0343252	1.3773	1.50335	0.399218	0.359803	PS	0.399218	0.359803
Slovenia	2016	0.205335	0.302534	0.0954315	0.0483612	0.0365277	1.48927	1.27776	0.359312	0.385979	PS	0.359312	0.385979
Slovenia	2017	0.326023	0.259519	0.100006	0.0461038	0.0388334	1.75946	1.24879	0.487106	0.30073	PS	0.487106	0.30073
Slovenia	2018	0.259875	0.329581	0.108354	0.0530852	0.0422208	2.00615	1.22422	0.45076	0.316432	PS	0.45076	0.316432
Slovenia	2019	0.472535	0.472535	0.106203	0.0557183	0.0338649	1.61762	1.00067	0.795084	0.491845	PS	0.795084	0.491845
Slovenia	2020	0.291681	0.291681	0.141909	0.0582613	0.0384779	1.31505	1.15668	0.545827	0.48009	PS	0.545827	0.48009
Slovenia	2021	0.302403	0.30379	0.153575	0.0590908	0.0447208	2.21332	1.44286	0.461874	0.30184	PS	0.461874	0.30184
Slovenia	2022	0.78681	0.78681	0.153575	0.0937198	0.0434363	3.12237	2.25409	0.569094	0.410837	PS	0.569094	0.410837
Spain	2013	0.901506	0.94017	0.156528	0.0831851	0.0692816	2.14578	2.39919	0.60065	0.693034	PS	0.60065	0.693034
Spain	2014	0.949371	0.96316	0.156019	0.0827284	0.0693024	2.94758	2.57443	0.581461	0.513419	PS	0.581461	0.513419
Spain	2015	0.677843	0.702068	0.131162	0.0660611	0.0578781	2.33121	2.35545	0.471522	0.488797	PS	0.471522	0.488797
Spain	2016	0.576208	0.498452	0.127599	0.060971	0.0587736	2.21101	1.8958	0.517152	0.401559	PS	0.517152	0.401559
Spain	2017	0.63449	0.556459	0.137714	0.061046	0.0599842	2.07129	1.86927	0.56887	0.468539	PS	0.56887	0.468539
Spain	2018	0.771245	0.725869	0.146186	0.0657833	0.0660085	1.74898	2.00111	0.62419	0.683289	PS	0.62419	0.683289
Spain	2019	0.807525	0.617333	0.168828	0.0650803	0.0656997	2.11816	1.9631	0.671395	0.515351	PS	0.671395	0.515351
Spain	2020	0.562071	0.454798	0.183309	0.0663755	0.0670319	1.96367	2.81558	0.371567	0.467731	PS	0.371567	0.467731
Spain	2021	0.848972	0.660927	0.179481	0.075819	0.0716122	2.77683	2.64581	0.529086	0.423504	PS	0.529086	0.423504
Spain	2022	1.20567	0.878057	0.179481	0.109018	0.0735679	3.7587	3.36142	0.555227	0.392778	PS	0.555227	0.392778
Thailand	2013	0.385703	0.334776	0.0542337	0.0441482	0.0546646	1.99873	1.75123	0.366239	0.290555	PS	0.366239	0.290555
Thailand	2014	0.317627	0.293285	0.0520487	0.0418182	0.0517796	1.95305	1.6919	0.325974	0.267549	PS	0.325974	0.267549
Thailand	2015	0.436224	0.272178	0.0389487	0.0397418	0.0492085	1.3944	1.42957	0.469775	0.341567	PS	0.469775	0.341567
Thailand	2016	0.296883	0.241168	0.0436125	0.0384472	0.0476056	1.31874	1.24377	0.40827	0.334766	PS	0.40827	0.334766
Thailand	2017	0.303304	0.303304	0.0436125	0.0400055	0.0495351	1.48635	1.3849	0.375183	0.349575	PS	0.375183	0.349575
Thailand	2018	0.257844	0.4181	0.0552013	0.0415863	0.0519829	1.69483	1.44173	0.335754	0.398178	PS	0.335754	0.398178
Thailand	2019	0.41463	0.41463	0.0586275	0.0433327	0.0541659	1.30454	1.26101	0.538831	0.52085	PS	0.538831	0.52085
Thailand	2020	0.39177	0.39177	0.057965	0.0429833	0.0537291	1.1545	0.972765	0.668746	0.563474	PS	0.668746	0.563474
Thailand	2021	0.492924	0.492924	0.05788	0.042123	0.0564148	1.79205	1.37138	0.563685	0.431365	PS	0.563685	0.431365
Thailand	2022	0.78681	0.78681	0.05703	0.0383528	0.0513653	2.04729	1.98888	0.558797	0.542853	PS	0.558797	0.542853
Turkey	2013	0.77011	0.877886	0.0662913	0.0532322	0.0326149	1.95345	2.04688	0.536385	0.627721	PS	0.536385	0.627721
Turkey	2014	0.835566	0.678703	0.0974664	0.0458303	0.0326117	1.86333	1.89922	0.634016	0.546009	PS	0.634016	0.546009
Turkey	2015	0.573892	0.477084	0.0567158	0.0381772	0.0326127	1.59572	1.41406	0.590497	0.451051	PS	0.590497	0.451051
Turkey	2016	0.508102	0.555074	0.0606558	0.0355982	0.0326121	1.36735	1.22832	0.617345	0.595471	PS	0.617345	0.595471
Turkey	2017	0.396513	0.384498	0.0551872	0.030179	0.028128	1.67511	1.55668	0.390029	0.353916	PS	0.390029	0.353916
Turkey	2018	0.332648	0.331318	0.0817147	0.0328409	0.0281264	1.74723	1.59235	0.355367	0.322961	PS	0.355367	0.322961
Turkey	2019	0.342153	0.380077	0.0817147	0.0386169	0.0281291	1.34876	1.19752	0.487727	0.466512	PS	0.487727	0.466512
Turkey	2020	0.367407	0.27992	0.0871292	0.0350918	0.0281276	1.13288	0.992673	0.620925	0.452143	PS	0.620925	0.452143
Turkey	2021	0.527087	0.458875	0.0446225	0.0408037	0.0311677	2.0716	1.91732	0.399666	0.330702	PS	0.399666	0.330702
Turkey	2022	0.612078	0.536615	0.0408384	0.0208776	0.0380117	2.45272	2.19861	0.385419	0.308861	PS	0.385419	0.308861
USA	2013	0.743554	0.621883	0.213182	0.0290151	0.0212697	2.40502	2.34655	0.510892	0.438244	PS	0.510892	0.438244
USA	2014	0.745949	0.644289	0.213182	0.0302922	0.0212613	2.56174	2.47422	0.486293	0.422436	PS	0.486293	0.422436
USA	2015	0.641203	0.578887	0.211865	0.0294398	0.0264771	1.88598	1.98612	0.544843	0.534437	PS	0.544843	0.534437
USA	2016	0.661652	0.564592	0.194568	0.0290126	0.0275595	1.62255	1.90565	0.570229	0.598509	PS	0.570229	0.598509
USA	2017	0.6578	0.581941	0.187612	0.0294403	0.0280044	1.92978	2.06871	0.519565	0.510172	PS	0.519565	0.510172
USA	2018	0.772379	0.620286	0.200577	0.029012	0.0277431	2.01231	2.01947	0.607014	0.519196	PS	0.607014	0.519196
USA	2019	0.790555	0.542574	0.195462	0.0285881	0.0302793	1.68761	1.82744	0.680684	0.562153	PS	0.680684	0.562153
USA	2020	0.759148	0.512619	0.186334	0.0281599	0.0306652	1.49413	1.7093	0.699471	0.603773	PS	0.699471	0.603773
USA	2021	1.14471	1.10475	0.218094	0.0294392	0.0305697	2.27057	2.03303	0.833153	0.725042	PS	0.833153	0.725042
USA	2022	1.38894	1.34758	0.203372	0.0358412	0.0397023	2.7588	2.42002	0.820463	0.701863	PS	0.820463	0.701863
United Kingdom	2013	0.742032	0.742032	0.236265	0.0796435	0.103234	1.98995	3.19656	0.432449	0.694665	PS	0.432449	0.694665
United Kingdom	2014	0.663064	0.663064	0.237818	0.0893886	0.109948	2.77637	2.77637	0.471761	0.471761	PS	0.471761	0.471761
United Kingdom	2015	0.43594	0.615926	0.244539	0.08547	0.107184	2.21728	2.21728	0.468793	0.565429	PS	0.468793	0.565429
United Kingdom	2016	0.444529	0.513955	0.249747	0.0752574	0.0987447	1.51233	2.40273	0.430203	0.738145	PS	0.430203	0.738145
United Kingdom	2017	0.71917	0.639474	0.258418	0.0721803	0.0975082	1.51328	2.03094	0.672498	0.839849	PS	0.672498	0.839849
United Kingdom	2018	0.775247	0.491924	0.26599	0.0830164	0.105514	1.31169	2.0028	0.730984	0.858987	PS	0.730984	0.858987
United Kingdom	2019	0.707597	0.579555	0.273565	0.0878404	0.106207	1.22879	1.83702	0.76159		PS	0.76159	0.834017
United Kingdom	2020	0.407619	0.445603	0.289548	0.0959082	0.108635	1.38272	2.00753	0.534719	0.809046	PS	0.534719	0.809046
United Kingdom	2021	0.556264	0.531792	0.295458	0.0959082	0.118219	2.39966	1.44256	0.879592	0.51663	PS	0.879592	0.51663
United Kingdom	2022	0.521269	0.721854	0.312467	0.0959082	0.107839	3.64736	2.58601	0.477609	0.404099	PS	0.477609	0.404099
Vietnam	2013	0.79832	0.518059	0.0163249	0.0281107	0.0349556	2.02724	1.89607	0.551084	0.350847	PS	0.551084	0.350847
Vietnam	2014	0.663064	0.663064	0.0179463	0.0305425	0.0345679	2.03972	1.77712	0.499818	0.435472	PS	0.499818	0.435472
Vietnam	2015	0.704155	0.473802	0.0210481	0.0294997	0.0333877	1.32539	1.375	0.682331	0.500963	PS	0.682331	0.500963
Vietnam	2016	0.483568	0.441321	0.0222679	0.0289014	0.0327106	1.25422	1.24391	0.543073	0.498509	PS	0.543073	0.498509
Vietnam	2017	0.438975	0.438975	0.0210936	0.028497	0.0322528	1.43628	1.41378	0.438555	0.431687	PS	0.438555	0.431687
Vietnam	2018	0.458972	0.458972	0.0224936	0.0281737	0.0318869	2.32336	2.32336	0.277474	0.277474	PS	0.277474	0.277474
Vietnam	2019	0.472535	0.472535	0.0251151	0.0295873	0.0314705	1.22518	1.37	0.485495	0.542881	PS	0.485495	0.542881
Vietnam	2020	0.532856	0.464775	0.0269159	0.0297397	0.0316326	0.967311	1.20905	0.611603	0.680659	PS	0.611603	0.680659
Vietnam	2021	0.753355	0.514323	0.0252105	0.0299813	0.0318896	1.3178	2	0.50026	0.543296	PS	0.50026	0.543296
Vietnam	2022	0.78681	0.78681	0.0280849	0.0294076	0.0312794	1.35417	2.22829	0.467784	0.769742	PS	0.467784	0.769742
Belgium	2013	0.518886	0.759232	0.23172	0.073351	0.0405674	1.11131	1.09397	0.933378		PVC	0.933378	0.963995
Belgium	2014	0.542021	0.542021	0.238785	0.0723129	0.0405796	1.09497	1.07089	0.985676	0.963995	PVC	0.985676	0.963995
Belgium	2015	0.396434	0.658769	0.199782	0.0605321	0.0338902	0.912371	0.86208	0.946217		PVC	0.946217	0.937702
Belgium	2016	0.361425	0.375244	0.200145	0.0638537	0.0344145	0.872997	0.832978	0.935602	0.911409	PVC	0.935602	0.911409
Belgium	2017	0.565035	0.384618	0.208089	0.0628678	0.0351234	0.979646	1.0657	0.965442	0.832734	PVC	0.965442	0.832734
Belgium	2018	0.33444	0.378121	0.22223	0.0666651	0.0386509	1.02651	1.05535	0.74087	0.811944	PVC	0.74087	0.811944
Belgium	2019	0.348873	0.348873	0.382597	0.0651918	0.0384701	0.913908	0.9691			PVC	0.741719	0.782623
Belgium	2020	0.542306	0.357317	0.392019	0.0679769	0.0392501	0.879031	0.919605			PVC	0.742568	0.753302
Belgium	2021	0.460594	0.38948	0.411453	0.0793781	0.0419321	1.50455	1.57819	0.743418	0.723982	PVC	0.743418	0.723982
Belgium	2022	0.628341	0.439822	0.411453	0.115253	0.0430773	1.76197	1.73651	0.814916	0.676769	PVC	0.814916	0.676769
Canada	2013	0.5891	0.636286	0.274678	0.034022	0.0280236	1.01619	1.01352			PVC	0.937373	0.986032
Canada	2014	0.619849	0.660782	0.264244	0.0302388	0.0289773	1.09572	1.09829			PVC	0.937373	0.986032
Canada	2015	0.598721	0.640522	0.2338	0.0277198	0.025217	0.949126	0.955284			PVC	0.937373	0.986032
Canada	2016	0.451592	0.488847	0.22796	0.036539	0.0255339	0.857077	0.557721			PVC	0.937373	0.986032
Canada	2017	0.472859	0.50644	0.197648	0.0378004	0.027043	0.921052	0.926552	0.937373	0.986032	PVC	0.937373	0.986032
Canada	2018	0.431807	0.465218	0.203666	0.0382182	0.0300023	0.910392	0.915884	0.907465	0.956287	PVC	0.907465	0.956287
Canada	2019	0.350511	0.382997	0.20585	0.0420021	0.0351849	0.861411	0.869352	0.86074	0.913217	PVC	0.86074	0.913217
Canada	2020	0.385638	0.435614	0.212587	0.0420021	0.0388826	0.85761	0.907013	0.884329		PVC	0.884329	0.779136
Canada	2021	0.432477	0.486294	0.227999	0.0420021	0.0446662	1.46657	1.47652	0.597659	0.645055	PVC	0.597659	0.645055
Canada	2022	0.458027	0.508033	0.233368	0.0420021	0.0558423	1.41085	1.41085	0.660716	0.702579	PVC	0.660716	0.702579
China	2013	0.478309	0.478309	0.0403941	0.044415	0.0220794	1.01593	0.957783	0.721644	0.68034	PVC	0.721644	0.68034
China	2014	0.450755	0.450755	0.0453394	0.0450014	0.0232373	0.974746	0.92618	0.719661	0.683804	PVC	0.719661	0.683804
China	2015	0.418435	0.418435	0.0488606	0.0427667	0.0239548	0.859895	0.802231	0.786218	0.733495	PVC	0.786218	0.733495
China	2016	0.394456	0.394456	0.0495188	0.041097	0.0231001	0.813081	0.891397	0.673328	0.738184	PVC	0.673328	0.738184
China	2017	0.370221	0.370221	0.052005	0.0373221	0.0245593	0.889858	0.825616	0.69255	0.642552	PVC	0.69255	0.642552
China	2018	0.498182	0.592932	0.0581869	0.0374887	0.0273336	0.897727	0.866301	0.846923	0.941934	PVC	0.846923	0.941934
China	2019	0.481199	0.481199	0.0597759	0.0374887	0.0272277	0.864105	0.849308	0.842314	0.82789	PVC	0.842314	0.82789
China	2020	0.580244	0.408792	0.0655613	0.0374887	0.0284226	0.892828	0.900109	0.933898	0.714705	PVC	0.933898	0.714705
China	2021	0.251168	0.251168	0.0774666	0.0374887	0.0337703	1.45483	1.28362	0.367956	0.324652	PVC	0.367956	0.324652
China	2022			0.0774666	0.0280586	0.0324062	1.45134	1.19478	0.136353	0.112249	PVC	0.136353	0.112249
Hongkong (China)	2013	0.396614	0.391388	0.0921474	0.057954	0.029389	1.42467	1.10282	0.616996	0.47328	PVC	0.616996	0.47328
Hongkong (China)	2014	0.440735	0.36617	0.0991526	0.0600302	0.0301405	1.21316	1.36975	0.543285	0.540815	PVC	0.543285	0.540815
Hongkong (China)	2015	0.367751	0.336462	0.103313	0.0618903	0.0308922	1.01887	1.17736	0.565638	0.617355	PVC	0.565638	0.617355
Hongkong (China)	2016	0.281909	0.361254	0.107999	0.0612572	0.0315572	1.11993	1.07978	0.528018	0.592767	PVC	0.528018	0.592767
Hongkong (China)	2017	0.305071	0.260169	0.111028	0.0610151	0.0321713	1.324	1.33635	0.450119	0.414262	PVC	0.450119	0.414262
Hongkong (China)	2018	0.339414	0.322828	0.115909	0.0630521	0.0327086	1.55561	1.33003	0.489377	0.405819	PVC	0.489377	0.405819
Hongkong (China)	2019	0.28983	0.273465	0.122081	0.0636788	0.0334626	1.15853	1.35271	0.444473	0.502286	PVC	0.444473	0.502286
Hongkong (China)	2020	0.236804	0.181736	0.121247	0.0659679	0.0345232	1.08459	1.3086	0.413867	0.439376	PVC	0.413867	0.439376
Hongkong (China)	2021	0.563984	0.563984	0.122442	0.0658264	0.03519	1.40615	1.67605	0.554906	0.661415	PVC	0.554906	0.661415
Hongkong (China)	2022	0.576953	0.576953	0.125609	0.0691499	0.0349305	1.54524	1.66701	0.571518	0.616557	PVC	0.571518	0.616557
Czech Republic	2013	0.34	0.34	0.0723803	0.0679124	0.0511318	1.07198	1.03018	0.609276	0.585523	PVC	0.609276	0.585523
Czech Republic	2014	0.256894	0.256894	0.0699481	0.0556296	0.0511472	1.03288	1.03316	0.495708	0.495843	PVC	0.495708	0.495843
Czech Republic	2015	0.119554	0.177677	0.0615292	0.0438264	0.0427157	0.882775	0.84626	0.373518	0.435832	PVC	0.373518	0.435832
Czech Republic	2016	0.189754	0.200963	0.0645511	0.0411202	0.0433766	0.924928	0.856254	0.467337	0.446952	PVC	0.467337	0.446952
Czech Republic	2017	0.230419	0.269013	0.0724679	0.0401168	0.0442701	0.936433	0.930829	0.491401	0.537138	PVC	0.491401	0.537138
Czech Republic	2018	0.314119	0.387969	0.0840612	0.043625	0.0487163	1.01584	1.00847	0.574491	0.656189	PVC	0.574491	0.656189
Czech Republic	2019	0.300843	0.443762	0.0840612	0.0441508	0.0484883	0.896939	0.862221	0.654157	0.817034	PVC	0.654157	0.817034
Czech Republic	2020	0.212818	0.329024	0.0869439	0.0489798	0.0494715	0.854187	0.845006	0.5566	0.711299	PVC	0.5566	0.711299
Czech Republic	2021	0.3534	0.45185	0.0869439	0.0521571	0.0528519	1.40881	1.44605	0.445434	0.539744	PVC	0.445434	0.539744
Czech Republic	2022	0.417786	0.457305	0.0869439	0.0894471	0.0542953	1.86381	1.88454	0.406418	0.435981	PVC	0.406418	0.435981
France	2013	0.517927	0.652973	0.225652	0.0607725	0.0663232	1.14707	1.13752	0.904037		PVC	0.904037	0.852436
France	2014	0.542727	0.550813	0.207508	0.0644176	0.0663432	1.23188	1.24283	0.83724	0.852436	PVC	0.83724	0.852436
France	2015	0.424472	0.465709	0.194755	0.0552897	0.0554067	0.921956	0.92007	0.937009	0.987921	PVC	0.937009	0.987921
France	2016	0.323953	0.360158	0.196992	0.0516037	0.0562639	0.899241	0.900526	0.824731	0.873464	PVC	0.824731	0.873464
France	2017	0.337923	0.400515	0.207056	0.0541375	0.0574229	0.979099	0.975887	0.794601	0.867499	PVC	0.794601	0.867499
France	2018	0.499477	0.444176	0.220707	0.0552566	0.0631899	1.01906	1.06606	0.929127	0.907886	PVC	0.929127	0.907886
France	2019	0.450137	0.48155	0.212466	0.0555059	0.0628943	0.923968	0.915758			PVC	0.884258	0.846431
France	2020	0.356309	0.521053	0.139422	0.0577348	0.0641696	0.877986	0.869074	0.839388		PVC	0.839388	0.784976
France	2021	0.541733	0.455471	0.302827	0.061148	0.0685543	1.4496	1.4593	0.788533	0.723521	PVC	0.788533	0.723521
France	2022	0.578428	0.606992	0.302827	0.066339	0.0704266	1.66033	1.61697	0.743606	0.744506	PVC	0.743606	0.744506
Germany	2013	0.476494	0.536961	0.221194	0.105452	0.0666387	1.39884	1.28609	0.798776	0.785448	PVC	0.798776	0.785448
Germany	2014	0.471672	0.513323	0.250281	0.113352	0.0666588	1.31021	1.24096	0.858459	0.85063	PVC	0.858459	0.85063
Germany	2015	0.371282	0.398184	0.206837	0.0917767	0.0556703	1.09643	1.03845	0.825234	0.810575	PVC	0.825234	0.810575
Germany	2016	0.358612	0.399892	0.202321	0.0913989	0.0565316	1.03756	1.0262	0.815864	0.853927	PVC	0.815864	0.853927
Germany	2017	0.389267	0.442828	0.215271	0.0943254	0.057696	1.12785	1.09635	0.815047	0.848367	PVC	0.815047	0.848367
Germany	2018	0.471919	0.591168	0.234975	0.0980632	0.0634906	1.17885	1.17133	0.875691	0.989582	PVC	0.875691	0.989582
Germany	2019	0.503072	0.527016	0.228639	0.0946257	0.0631935	1.11468	1.05944	0.991684	0.967903	PVC	0.991684	0.967903
Germany	2020	0.415388	0.521009	0.340204	0.104604	0.0644749	1.05002	0.994178			PVC	0.864139	0.890874
Germany	2021	0.475802	0.617034	0.329783	0.112684	0.0688804	1.63758	1.58286	0.736595	0.813845	PVC	0.736595	0.813845
Germany	2022	0.65408	0.728894	0.329783	0.113661	0.0707616	1.96597	1.8667	0.739199	0.746821	PVC	0.739199	0.746821
India	2013	0.660221	0.473353	0.021015	0.0523287	0.0320344	1.67624	1.67624	0.53945	0.407781	PVC	0.53945	0.407781
India	2014	0.710114	0.760302	0.021015	0.0523287	0.0308202	1.27716	1.81188	0.5308	0.799448	PVC	0.5308	0.799448
India	2015	0.634335	0.888019	0.021015	0.0517226	0.0293064	1.18195	1.71816	0.506204	0.98935	PVC	0.506204	0.98935
India	2016	0.569709	0.44018	0.021015	0.0517226	0.0279891	1.05786	1.11657	0.709184	0.603925	PVC	0.709184	0.603925
India	2017	0.546386	0.369629	0.021015	0.0458152	0.0288842	1.02742	1.40703	0.538998	0.53495	PVC	0.538998	0.53495
India	2018	0.34856	0.420412	0.021015	0.0445562	0.0275093	1.00659	1.10039	0.474035	0.602516	PVC	0.474035	0.602516
India	2019	0.382766	0.374896	0.0218183	0.0462056	0.0309009	1.08083	1.11978	0.508071	0.517781	PVC	0.508071	0.517781
India	2020	0.407603	0.407603	0.0222176	0.0439079		0.668465	0.626627	0.89291	0.837024	PVC	0.89291	0.837024
India	2021	0.563984	0.563984	0.022275	0.0440404	0.0254366	1.5292	1.50514	0.514564	0.506466	PVC	0.514564	0.506466
India	2022	0.508312	0.526167	0.022275	0.0440404	0.0277129	1.56532	1.41478	0.502853	0.467964	PVC	0.502853	0.467964
Indonesia	2013	0.478309	0.478309	0.024893	0.0320539	0.0525222	1.09382	0.966295	0.718442	0.63468	PVC	0.718442	0.63468
Indonesia	2014	0.363	0.571578	0.0238456	0.0346435	0.0504359	1.1229	0.989684	0.563202	0.715774	PVC	0.563202	0.715774
Indonesia	2015	0.284131	0.284131	0.0220626	0.0358104	0.052044	0.921903	0.788095	0.590552	0.504837	PVC	0.590552	0.504837
Indonesia	2016	0.222728	0.245921	0.0279532	0.033217	0.0524471	0.88467	0.771472	0.514935	0.480012	PVC	0.514935	0.480012
Indonesia	2017	0.196863	0.196863	0.032417	0.0341736	0.0521248	0.932906	0.834124	0.446852	0.399537	PVC	0.446852	0.399537
Indonesia	2018	0.371754	0.371754	0.0310169	0.032036	0.049022	0.947313	0.863426	0.661842	0.603235	PVC	0.661842	0.603235
Indonesia	2019	0.336059	0.336059	0.0332203	0.0326822	0.0493115	0.875873	0.820387	0.649693	0.608536	PVC	0.649693	0.608536
Indonesia	2020	0.247347	0.247347	0.0322317	0.0314728	0.0479134	0.803491	0.748945	0.566094	0.527665	PVC	0.566094	0.527665
Indonesia	2021	0.155561	0.222447	0.0331669	0.0318881	0.0487543	1.40051	1.27459	0.249612	0.283576	PVC	0.249612	0.283576
Indonesia	2022	0.24933	0.24933	0.0336104	0.0305877	0.0470067	1.27345	1.03081	0.413101	0.334389	PVC	0.413101	0.334389
Italy	2013	0.574173	0.567825	0.230644	0.110054	0.0680737	1.76402	1.65145	0.702992	0.65388	PVC	0.702992	0.65388
Italy	2014	0.46509	0.625892	0.180374	0.112515	0.0680942	1.85257	1.74422	0.559377	0.629179	PVC	0.559377	0.629179
Italy	2015	0.456338	0.552062	0.124046	0.0868605	0.0568691	1.47913	1.3889	0.615775	0.654651	PVC	0.615775	0.654651
Italy	2016	0.421299	0.620651	0.124321	0.0831703	0.0577489	1.54122	1.45767	0.556282	0.678898	PVC	0.556282	0.678898
Italy	2017	0.440581	0.590815	0.127877	0.0803522	0.0589384	1.46736	1.41666	0.590067	0.690606	PVC	0.590067	0.690606
Italy	2018	0.672753	0.568459	0.134633	0.0819425	0.0648577	1.636	1.73992	0.647727	0.613575	PVC	0.647727	0.613575
Italy	2019	0.601463	0.644228	0.128888	0.0885133	0.0645543	1.54162	1.69066	0.617161	0.709588	PVC	0.617161	0.709588
Italy	2020	0.572369	0.588707	0.132548	0.0837358	0.0658633	1.42667	1.52246	0.662921	0.720959	PVC	0.662921	0.720959
Italy	2021	0.680984	0.888283	0.215768	0.0988252	0.0703637	1.85096	1.87924	0.669944	0.81246	PVC	0.669944	0.81246
Italy	2022	0.712439	1.04055	0.215768	0.152005	0.0722854	2.20856	2.00467	0.679023	0.791804	PVC	0.679023	0.791804
Malaysia	2013	0.162386	0.213257	0.203739	0.0417682	0.0792606	1.36709	1.22305	0.470445	0.46483	PVC	0.470445	0.46483
Malaysia	2014	0.222159	0.222159	0.203739	0.0468416	0.0759809	1.32624	1.20802	0.536492	0.488671	PVC	0.536492	0.488671
Malaysia	2015	0.21775	0.276669	0.172856	0.037419	0.0606967	1.12194	0.984729	0.586182	0.57652	PVC	0.586182	0.57652
Malaysia	2016	0.237098	0.279533	0.187491	0.0373313	0.0605545	0.991295	0.985471	0.626194	0.673076	PVC	0.626194	0.673076
Malaysia	2017	0.204965	0.198436	0.188176	0.0363684	0.0589926	1.16313	1.00103	0.57638	0.489422	PVC	0.57638	0.489422
Malaysia	2018	0.180113	0.180113	0.210566	0.0380199	0.0616715	1.13539	1.02262	0.566366	0.510111	PVC	0.566366	0.510111
Malaysia	2019	0.336059	0.336059	0.209188	0.0377563	0.0612438	1.11405	0.989908	0.768679	0.683026	PVC	0.768679	0.683026
Malaysia	2020	0.380254	0.380254	0.20032	0.0367708	0.0596453	1.17139	1.25511	0.637072	0.682603	PVC	0.637072	0.682603
Malaysia	2021	0.440537	0.577339	0.20032	0.0398877	0.0776414	1.70368	1.67873	0.533578	0.620603	PVC	0.533578	0.620603
Malaysia	2022	0.576953	0.576953	0.20032	0.0338992	0.0733165	1.6124	1.31891	0.792073	0.647898	PVC	0.792073	0.647898
Mexico	2013	0.402981	0.671033	0.0546533	0.0197395	0.0275765	1.12265	1.07693	0.553796	0.813247	PVC	0.553796	0.813247
Mexico	2014	0.360015	0.54448	0.05451	0.0197395	0.0275765	1.13575	1.38237	0.394598	0.672116	PVC	0.394598	0.672116
Mexico	2015	0.473293	0.563863	0.047424	0.0197395	0.0275765	0.957878	0.931563	0.720193	0.812084	PVC	0.720193	0.812084
Mexico	2016	0.461273	0.649463	0.0423967	0.0197395	0.0275765	0.818605	0.891397	0.730057		PVC	0.730057	0.871553
Mexico	2017	0.463363	0.639989	0.0445155	0.0277203	0.0275765	0.93852	1.03208	0.644495	0.931021	PVC	0.644495	0.931021
Mexico	2018	0.499477	0.453622	0.0463463	0.0348584	0.0283644	0.923023	1.06606	0.674768	0.72066	PVC	0.674768	0.72066
Mexico	2019	0.428938	0.418429	0.0269033	0.0306615	0.0275765	0.873909	0.906317	0.669943	0.680584	PVC	0.669943	0.680584
Mexico	2020	0.401	0.387175	0.0249255	0.0105	0.0291523	0.851596	0.92725	0.593038	0.626549	PVC	0.593038	0.626549
Mexico	2021	0.418985	0.418985	0.0283695	0.0117597	0.0307282	1.50721	1.66011	0.348503	0.383857	PVC	0.348503	0.383857
Mexico	2022	0.412194	0.412194	0.0310875	0.0117597	0.0291523	1.64886	1.9251	0.297066	0.346835	PVC	0.297066	0.346835
Netherlands	2013	0.446346	0.368438	0.315132	0.0637847	0.0618788	1.1191	1.02303		0.85407	PVC	0.966046	0.85407
Netherlands	2014	0.51077	0.424364	0.234286	0.0615441	0.0607071	1.11059	0.826707		0.830483	PVC	0.966046	0.830483
Netherlands	2015	0.420192	0.304151	0.276028	0.0492784	0.0526879	0.88784	0.838836		0.907465	PVC	0.966046	0.907465
Netherlands	2016	0.427896	0.356058	0.287246	0.0467455	0.054548	0.885439	0.743092		0.993231	PVC	0.966046	0.993231
Netherlands	2017	0.41441	0.308353	0.305271	0.0455495	0.0587082	0.954603	0.823591		0.888215	PVC	0.966046	0.888215
Netherlands	2018	0.474742	0.440274	0.200649	0.0501476	0.0624324	1.04043	0.878028		0.855378	PVC	0.966046	0.855378
Netherlands	2019	0.388421	0.4165	0.31646	0.0523086	0.0601843	0.92441	0.782664			PVC	0.966046	0.857448
Netherlands	2020	0.35976	0.408998	0.332986	0.0610209	0.0624281	0.865388	0.69535			PVC	0.966046	0.859518
Netherlands	2021	0.563984	0.563984	0.348698	0.0711075	0.0657014	1.43869	1.28312	0.966046	0.861588	PVC	0.966046	0.861588
Netherlands	2022	0.295856	0.413881	0.348698	0.0895134	0.0594397	1.63814	1.3403	0.699257	0.657216	PVC	0.699257	0.657216
Taiwan (China)	2013	0.246434	0.274224	0.0765799	0.0407335	0.0656543	1.09288	0.976196	0.519534	0.4941	PVC	0.519534	0.4941
Taiwan (China)	2014	0.233372	0.265958	0.0775797	0.0433476	0.0643813	1.09211	1.00807	0.490545	0.488039	PVC	0.490545	0.488039
Taiwan (China)	2015	0.214233	0.239468	0.076723	0.0383789	0.0613259	0.894126	0.82319	0.560515	0.549381	PVC	0.560515	0.549381
Taiwan (China)	2016	0.220568	0.256099	0.0762011	0.03417	0.0603205	0.888027	0.814874	0.567103	0.567644	PVC	0.567103	0.567644
Taiwan (China)	2017	0.20865	0.253866	0.0833653	0.0352083	0.0639815	0.946883	0.89147	0.518304	0.544374	PVC	0.518304	0.544374
Taiwan (China)	2018	0.250601	0.272303	0.0878937	0.0365877	0.0645884	0.958313	0.897022	0.578912	0.568633	PVC	0.578912	0.568633
Taiwan (China)	2019	0.315442	0.291142	0.0871171	0.0357377	0.0629681	0.909499	0.852556	0.694435	0.619401	PVC	0.694435	0.619401
Taiwan (China)	2020	0.330668	0.375247	0.0918068	0.0375264	0.0662456	0.910084	0.86758	0.71642	0.740815	PVC	0.71642	0.740815
Taiwan (China)	2021	0.563984	0.563984	0.102877	0.0375264	0.0697454	1.49553	1.36244	0.671096	0.611376	PVC	0.671096	0.611376
Taiwan (China)	2022	0.576953	0.576953	0.101558	0.0375264	0.0653759	1.40996	1.11554	0.827341	0.654578	PVC	0.827341	0.654578
South Korea	2013	0.371872	0.345068	0.159349	0.0360637	0.0631777	1.20222	1.05659	0.704757	0.593055	PVC	0.704757	0.593055
South Korea	2014	0.371186	0.361559	0.179419	0.0375117	0.0657143	1.1978	1.05275	0.733548	0.635225	PVC	0.733548	0.635225
South Korea	2015	0.315856	0.30301	0.169591	0.0348585	0.064532	0.988408	0.865227	0.798348	0.683504	PVC	0.798348	0.683504
South Korea	2016	0.291298	0.28669	0.16735	0.0340295	0.0622974	0.964153	0.871863	0.751818	0.674208	PVC	0.751818	0.674208
South Korea	2017	0.304721	0.290361	0.173932	0.0349312	0.0661036	1.01856	0.947364	0.722711	0.655544	PVC	0.722711	0.655544
South Korea	2018	0.307304	0.304406	0.188088	0.0358926	0.0730911	1.01654	0.942792	0.757145	0.698849	PVC	0.757145	0.698849
South Korea	2019	0.306329	0.289475	0.183017	0.03386	0.0687197	0.934666	0.866884	0.80648	0.726696	PVC	0.80648	0.726696
South Korea	2020	0.316183	0.329932	0.178064	0.0335139	0.0677875	0.895492	0.852519	0.825087	0.803627	PVC	0.825087	0.803627
South Korea	2021	0.39751	0.514205	0.190764	0.0355833	0.0697165	1.48973	1.42799	0.573662	0.642407	PVC	0.573662	0.642407
South Korea	2022	0.500717	0.61173	0.182421	0.0315867	0.0618862	1.52969	1.13975	0.804788	0.685348	PVC	0.804788	0.685348
Slovenia	2013	0.668929	0.642259	0.138717	0.0645098	0.0410881	1.24258	1.12435	0.95934	0.842712	PVC	0.95934	0.842712
Slovenia	2014	0.661394	0.654383	0.107539	0.05828	0.0411005	1.07436	1.08136	0.948402	0.946872	PVC	0.948402	0.946872
Slovenia	2015	0.521925	0.326513	0.0939867	0.04823	0.0343252	1.04216	0.843464	0.978063	0.570123	PVC	0.978063	0.570123
Slovenia	2016	0.394456	0.394456	0.0954315	0.0476056	0.0365277	1.06596	0.950041	0.713629	0.636025	PVC	0.713629	0.636025
Slovenia	2017	0.370221	0.370221	0.100006	0.0453834	0.0388334	1.4382	1.4382	0.455331	0.455331	PVC	0.455331	0.455331
Slovenia	2018	0.371754	0.371754	0.108354	0.0522557	0.0422208	1.02996	0.904684	0.750145	0.658906	PVC	0.750145	0.658906
Slovenia	2019	0.336059	0.336059	0.106203	0.0548477	0.0338649	1.01832	0.925745	0.677439	0.615852	PVC	0.677439	0.615852
Slovenia	2020	0.380254	0.380254	0.141909	0.057351	0.0384779	1.25315	0.948689	0.76939	0.582461	PVC	0.76939	0.582461
Slovenia	2021	0.563984	0.563984	0.153575	0.0581676	0.0447208	1.53	1.18722	0.816222	0.633352	PVC	0.816222	0.633352
Slovenia	2022	0.576953	0.576953	0.153575	0.0922554	0.0434363	1.80597	1.54923	0.660387	0.566506	PVC	0.660387	0.566506
Spain	2013	0.465917	0.579777	0.156528	0.0818853	0.0692816	1.17485	1.09149	0.837127	0.892192	PVC	0.837127	0.892192
Spain	2014	0.518312	0.5408	0.156019	0.0814357	0.0693024	1.14457	1.05629	0.922559	0.87461	PVC	0.922559	0.87461
Spain	2015	0.499704	0.498259	0.131162	0.0650289	0.0578781	0.933235	0.858791		0.952146	PVC	0.875597	0.952146
Spain	2016	0.573621	0.439437	0.127599	0.0600183	0.0587736	0.905483	0.844245		0.894586	PVC	0.828636	0.894586
Spain	2017	0.364953	0.550616	0.137714	0.0600921	0.0599842	1.02167	0.94096	0.781674	0.934555	PVC	0.781674	0.934555
Spain	2018	0.44503	0.465168	0.146186	0.0647554	0.0660085	1.04097	0.998255	0.854223	0.842015	PVC	0.854223	0.842015
Spain	2019	0.427713	0.55962	0.168828	0.0640634	0.0656997	0.951947	0.900253	0.952887		PVC	0.952887	0.789083
Spain	2020	0.382844	0.490851	0.183309	0.0653384	0.0670319	0.92157	0.868872	0.949539		PVC	0.949539	0.736151
Spain	2021	0.441974	0.554842	0.179481	0.0746343	0.0716122	1.52227	1.51094	0.600114	0.683218	PVC	0.600114	0.683218
Spain	2022	0.482667	0.634533	0.179481	0.107314	0.0735679	1.68079	1.5932	0.624972	0.699119	PVC	0.624972	0.699119
Thailand	2013	0.430158	0.548772	0.0542337	0.0434584	0.0546646	1.09675	0.900207	0.764279	0.755052	PVC	0.764279	0.755052
Thailand	2014	0.450755	0.450755	0.0520487	0.0411648	0.0517796	1.13226	1.05887	0.664517	0.621447	PVC	0.664517	0.621447
Thailand	2015	0.48669	0.48669	0.0389487	0.0391208	0.0492085	0.927783	0.851935	0.851191	0.781605	PVC	0.851191	0.781605
Thailand	2016	0.34599	0.351123	0.0436125	0.0378464	0.0476056	0.911617	0.853882	0.657102	0.622137	PVC	0.657102	0.622137
Thailand	2017	0.423008	0.276148	0.0436125	0.0393804	0.0495351	0.897197	0.802697	0.817426	0.537996	PVC	0.817426	0.537996
Thailand	2018	0.227612	0.227612	0.0552013	0.0409365	0.0519829	0.990706	0.921419	0.481624	0.447942	PVC	0.481624	0.447942
Thailand	2019	0.182608	0.188417	0.0586275	0.0426556	0.0541659	0.917592	0.929598	0.429519	0.442616	PVC	0.429519	0.442616
Thailand	2020	0.328351	0.328351	0.057965	0.0423117	0.0537291	0.914087	0.926278	0.615055	0.623258	PVC	0.615055	0.623258
Thailand	2021	0.563984	0.563984	0.05788	0.0414649	0.0564148	1.47509	1.41853	0.599274	0.576299	PVC	0.599274	0.576299
Thailand	2022	0.576953	0.576953	0.05703	0.0377535	0.0513653	1.34766	1.11064	0.768974	0.633731	PVC	0.768974	0.633731
Turkey	2013	0.359189	0.444287	0.0662913	0.0524005	0.0326149	1.20706	1.27182	0.474082	0.582787	PVC	0.474082	0.582787
Turkey	2014	0.259896	0.251892	0.0974664	0.0451142	0.0326117	1.327	1.23018	0.41773	0.380129	PVC	0.41773	0.380129
Turkey	2015	0.234578	0.201693	0.0567158	0.0375806	0.0326127	1.1429	1.04332	0.409225	0.339586	PVC	0.409225	0.339586
Turkey	2016	0.30221	0.30519	0.0606558	0.035042	0.0326121	1.06339	0.850698	0.597731	0.481486	PVC	0.597731	0.481486
Turkey	2017	0.309741	0.229074	0.0551872	0.0297075	0.028128	1.13892	1.04237	0.479032	0.354766	PVC	0.479032	0.354766
Turkey	2018	0.243152	0.243152	0.0817147	0.0323278	0.0281264	1.0718	0.923013	0.493063	0.424618	PVC	0.493063	0.424618
Turkey	2019	0.252993	0.189043	0.0817147	0.0380135	0.0281291	1.02226	0.949086	0.498843	0.389247	PVC	0.498843	0.389247
Turkey	2020	0.294248	0.325263	0.0871292	0.0345435	0.0281276	1.05752	0.888017	0.590605	0.530577	PVC	0.590605	0.530577
Turkey	2021	0.449092	0.296795	0.0446225	0.0401662	0.0311677	2.12809	1.87552	0.355838	0.229079	PVC	0.355838	0.229079
Turkey	2022	0.454749	0.352256	0.0408384	0.0205514	0.0380117	1.54884	1.49985	0.436384	0.344422	PVC	0.436384	0.344422
USA	2013	0.500896	0.576346	0.213182	0.0285617	0.0212697	0.871129	0.96552	0.934475		PVC	0.934475	0.958355
USA	2014	0.417981	0.599523	0.213182	0.0298189	0.0212613	1.00807	0.99797	0.807438		PVC	0.807438	0.958355
USA	2015	0.489804	0.740294	0.211865	0.0289798	0.0264771	0.918539	0.833437			PVC	0.871559	0.958355
USA	2016	0.512193	0.443226	0.194568	0.0285592	0.0275595	0.855196	0.773138		0.958355	PVC	0.935681	0.958355
USA	2017	0.50525	0.451328	0.187612	0.0289803	0.0280044	0.946427	0.885821	0.999802	0.868485	PVC	0.999802	0.868485
USA	2018	0.527827	0.444193	0.200577	0.0285586	0.0277431	0.941872	0.873371		0.87914	PVC	0.979759	0.87914
USA	2019	0.538242	0.393349	0.195462	0.0281414	0.0302793	0.881697	0.829972		0.867018	PVC	0.959716	0.867018
USA	2020	0.571949	0.508857	0.186334	0.0277199	0.0306652	0.866241	0.830553			PVC	0.939673	0.77323
USA	2021	0.922049	0.592477	0.218094	0.0289792	0.0305697	1.51257	1.54079	0.91963	0.679442	PVC	0.91963	0.679442
USA	2022	0.576953	0.576953	0.203372	0.0352812	0.0397023	1.44544	1.32412	0.762924	0.698891	PVC	0.762924	0.698891
United Kingdom	2013	0.606108	0.677596	0.236265	0.0783991	0.103234	1.33209	1.30045	0.930025	0.971321	PVC	0.930025	0.971321
United Kingdom	2014	1.04463	0.70691	0.237818	0.0879919	0.109948	1.30682	1.45446			PVC	0.944221	0.958893
United Kingdom	2015	0.521206	0.521206	0.244539	0.0841345	0.107184	1.04932	1.05249			PVC	0.958416	0.946464
United Kingdom	2016	0.394456	0.394456	0.249747	0.0740815	0.0987447	1.03315	0.992169	0.972612	0.934035	PVC	0.972612	0.934035
United Kingdom	2017	0.561789	0.547284	0.258418	0.0710525	0.0975082	1.12188	1.10016			PVC	0.937842	0.955097
United Kingdom	2018	0.630843	0.449821	0.26599	0.0817193	0.105514	1.09264	1.0422		0.976158	PVC	0.903072	0.976158
United Kingdom	2019	0.336059	0.336059	0.273565	0.0864679	0.106207	1.01885	1.09132	0.868302	0.930066	PVC	0.868302	0.930066
United Kingdom	2020	0.380254	0.380254	0.289548	0.0944097	0.108635	0.894602	0.803447			PVC	0.86658	0.941565
United Kingdom	2021	0.563984	0.563984	0.295458	0.0944097	0.118219	1.32858	1.46408	0.864859	0.953065	PVC	0.864859	0.953065
United Kingdom	2022	0.069438	0.069438	0.312467	0.0944097	0.107839	1.20402	1.1569	0.596375	0.573035	PVC	0.596375	0.573035
Vietnam	2013	0.537451	0.462636	0.0163249	0.0276714	0.0349556	1.67372	1.03691	0.702117	0.382185	PVC	0.702117	0.382185
Vietnam	2014	0.568788	0.94705	0.0179463	0.0300652	0.0345679	1.76104	1.14661	0.670964	0.690557	PVC	0.670964	0.690557
Vietnam	2015	0.548212	0.405169	0.0210481	0.0290387	0.0333877	1.44008	0.921938	0.809259	0.400767	PVC	0.809259	0.400767
Vietnam	2016	0.461273	0.282519	0.0222679	0.0284498	0.0327106	1.39468	0.911413	0.705879	0.309908	PVC	0.705879	0.309908
Vietnam	2017	0.370221	0.370221	0.0210936	0.0280517	0.0322528	1.12462	0.93439	0.570863	0.474301	PVC	0.570863	0.474301
Vietnam	2018	0.371754	0.371754	0.0224936	0.0277335	0.0318869	1.14322	1.06606	0.502846	0.468909	PVC	0.502846	0.468909
Vietnam	2019	0.446584	0.304692	0.0251151	0.029125	0.0314705	1.01467	0.937877	0.670338	0.45444	PVC	0.670338	0.45444
Vietnam	2020	0.406783	0.364331	0.0269159	0.029275	0.0316326	1.08644	0.878176	0.66522	0.491553	PVC	0.66522	0.491553
Vietnam	2021	0.500698	0.313429	0.0252105	0.0295128	0.0318896	1.5489	1.56844	0.44227	0.305049	PVC	0.44227	0.305049
Vietnam	2022	0.576953	0.576953	0.0280849	0.0289481	0.0312794	1.27015	1.53323	0.512476	0.618624	PVC	0.512476	0.618624
Belgium	2013	0.727328	0.512522	0.23172	0.0791878	0.0405674	1.65131	2.18543	0.614165	0.650971	Others	0.614165	0.650971
Belgium	2014	0.73085	0.49586	0.238785	0.0780671	0.0405796	1.67682	1.62954	0.830913	0.633125	Others	0.830913	0.633125
Belgium	2015	0.654079	0.402154	0.199782	0.0653489	0.0338902	1.2565	1.20942	0.980483	0.694291	Others	0.980483	0.694291
Belgium	2016	0.544841	0.351837	0.200145	0.0689348	0.0344145	1.13943	1.04919		0.715568	Others	0.85886	0.715568
Belgium	2017	0.674116	0.439381	0.208089	0.0678704	0.0351234	1.23682	1.21093		0.754921	Others	0.737237	0.754921
Belgium	2018	0.420821	0.420821	0.22223	0.0719699	0.0386509	1.53957	1.52318	0.615614	0.609064	Others	0.615614	0.609064
Belgium	2019	0.600057	0.368788	0.382597	0.0703794	0.0384701	1.27503	1.24567		0.839412	Others	0.65571	0.839412
Belgium	2020	0.568277	0.364932	0.392019	0.0733861	0.0392501	1.29194	1.22208		0.837432	Others	0.695806	0.837432
Belgium	2021	0.642563	0.498875	0.411453	0.0856945	0.0419321	1.29405	1.27474		0.997947	Others	0.735902	0.997947
Belgium	2022	0.629862	0.591845	0.411453	0.124424	0.0430773	1.96143	1.93811	0.775998	0.742656	Others	0.775998	0.742656
Canada	2013	0.513595	0.511218	0.274678	0.0382257	0.0280236	1.70893	1.69031	0.62898	0.620396	Others	0.62898	0.620396
Canada	2014	0.551482	0.549811	0.264244	0.0339751	0.0289773	1.61777	1.61058	0.678775	0.674474	Others	0.678775	0.674474
Canada	2015	0.454208	0.456043	0.2338	0.0311448	0.025217	1.29627	1.29397	0.715722	0.716211	Others	0.715722	0.716211
Canada	2016	0.468946	0.466197	0.22796	0.0410537	0.0255339	1.07129	1.10795	0.857364	0.883508	Others	0.857364	0.883508
Canada	2017	0.480387	0.474931	0.197648	0.0424709	0.027043	1.17552	1.16983	0.795052	0.785428	Others	0.795052	0.785428
Canada	2018	0.490853	0.475634	0.203666	0.0429403	0.0300023	1.27801	1.2775	0.747434	0.732325	Others	0.747434	0.732325
Canada	2019	0.41015	0.406673	0.20585	0.0471917	0.0351849	1.11824	1.1152	0.779142	0.773156	Others	0.779142	0.773156
Canada	2020	0.402495	0.373099	0.212587	0.0471917	0.0388826	0.926814	0.927642	0.940402	0.901781	Others	0.940402	0.901781
Canada	2021	0.576628	0.544665	0.227999	0.0471917	0.0446662	1.60148	1.60034	0.696962	0.671634	Others	0.696962	0.671634
Canada	2022	0.721538	0.67529	0.233368	0.0471917	0.0558423	1.44647	1.39543	0.943259	0.870201	Others	0.943259	0.870201
China	2013	0.787411	0.524531	0.0403941	0.0481236	0.0220794	1.61065	1.551	0.720354	0.490612	Others	0.720354	0.490612
China	2014	0.552577	0.552577	0.0453394	0.048759	0.0232373	1.55647	1.49532	0.557396	0.535496	Others	0.557396	0.535496
China	2015	0.550473	0.354333	0.0488606	0.0463377	0.0239548	1.2512	1.17356	0.709912	0.470827	Others	0.709912	0.470827
China	2016	0.442547	0.335677	0.0495188	0.0445285	0.0231001	1.07464	1.02169	0.681573	0.524261	Others	0.681573	0.524261
China	2017	0.547957	0.368049	0.052005	0.0404385	0.0245593	1.16607	1.16084	0.712691	0.517536	Others	0.712691	0.517536
China	2018	0.808129	0.512922	0.0581869	0.040619	0.0273336	1.36174	1.3623	0.853251	0.583887	Others	0.853251	0.583887
China	2019	0.569692	0.510257	0.0597759	0.040619	0.0272277	1.1793	1.19831	0.724002	0.672964	Others	0.724002	0.672964
China	2020	0.547417	0.547417	0.0655613	0.040619	0.0284226	1.03858	1.08183	0.784366	0.817023	Others	0.784366	0.817023
China	2021	0.614757	0.614757	0.0774666	0.040619	0.0337703	1.26297	1.19483	0.79827	0.755201	Others	0.79827	0.755201
China	2022	0.653829	0.653829	0.0774666	0.0304015	0.0324062	1.42976	1.39413	0.708683	0.691023	Others	0.708683	0.691023
Hongkong (China)	2013	0.412246	0.454233	0.0921474	0.0608287	0.029389	1.76076	1.51821	0.487281	0.449826	Others	0.487281	0.449826
Hongkong (China)	2014	0.400083	0.425372	0.0991526	0.0630079	0.0301405	1.83017	1.76446	0.417706	0.419901	Others	0.417706	0.419901
Hongkong (China)	2015	0.359819	0.386259	0.103313	0.0649602	0.0308922	1.41849	1.38845	0.500897	0.513479	Others	0.500897	0.513479
Hongkong (China)	2016	0.32321	0.328538	0.107999	0.0642957	0.0315572	1.41843	1.32894	0.493441	0.466983	Others	0.493441	0.466983
Hongkong (China)	2017	0.36037	0.390259	0.111028	0.0640416	0.0321713	1.55596	1.54035	0.45847	0.477768	Others	0.45847	0.477768
Hongkong (China)	2018	0.425771	0.477802	0.115909	0.0661797	0.0327086	1.79964	1.79964	0.442851	0.478823	Others	0.442851	0.478823
Hongkong (China)	2019	0.332644	0.37627	0.122081	0.0668374	0.0334626	1.10986	1.10986	0.622189	0.671093	Others	0.622189	0.671093
Hongkong (China)	2020	0.341937	0.421988	0.121247	0.0692401	0.0345232	0.911317	1.24972	0.564428	0.883308	Others	0.564428	0.883308
Hongkong (China)	2021	0.421575	0.580464	0.122442	0.0690916	0.03519	1.25605	1.44739	0.557274	0.799555	Others	0.557274	0.799555
Hongkong (China)	2022	0.484343	0.756202	0.125609	0.0725799	0.0349305	1.08379	1.48572	0.600815		Others	0.600815	0.799555
Czech Republic	2013	0.291384	0.287676	0.0723803	0.0733164	0.0511318	1.33543	1.26547	0.479996	0.451395	Others	0.479996	0.451395
Czech Republic	2014	0.190894	0.271455	0.0699481	0.0600563	0.0511472	1.44977	1.32732	0.348739	0.388419	Others	0.348739	0.388419
Czech Republic	2015	0.186178	0.186178	0.0615292	0.0473138	0.0427157	1.43064	1.09265	0.384571	0.293715	Others	0.384571	0.293715
Czech Republic	2016	0.203885	0.203885	0.0645511	0.0443923	0.0433766	1.146	1.00307	0.441823	0.386719	Others	0.441823	0.386719
Czech Republic	2017	0.227739	0.227739	0.0724679	0.043309	0.0442701	0.922692	0.899867	0.536158	0.522895	Others	0.536158	0.522895
Czech Republic	2018	0.420821	0.420821	0.0840612	0.0470964	0.0487163	1.52422	1.46436	0.51037	0.490326	Others	0.51037	0.490326
Czech Republic	2019	0.382752	0.344825	0.0840612	0.0476641	0.0484883	0.859375	0.83735	0.836477	0.76013	Others	0.836477	0.76013
Czech Republic	2020	0.275417	0.275417	0.0869439	0.0528773	0.0494715	1.28924	1.18797	0.486694	0.448464	Others	0.486694	0.448464
Czech Republic	2021	0.531642	0.531642	0.0869439	0.0563074	0.0528519	1.76808	1.66698	0.543161	0.512101	Others	0.543161	0.512101
Czech Republic	2022	0.559628	0.559628	0.0869439	0.0965647	0.0542953	1.75041	1.76109	0.563367	0.566804	Others	0.563367	0.566804
France	2013	0.631349	0.669604	0.225652	0.0656084	0.0663232	1.62793	1.4744	0.834507	0.785042	Others	0.834507	0.785042
France	2014	0.583982	0.535097	0.207508	0.0695436	0.0663432	1.54991	1.38504	0.833057	0.705195	Others	0.833057	0.705195
France	2015	0.410713	0.438921	0.194755	0.0596893	0.0554067	1.08893	1.08003	0.830075	0.855515	Others	0.830075	0.855515
France	2016	0.407665	0.503554	0.196992	0.05571	0.0562639	1.05002	1.03936	0.857848	0.962753	Others	0.857848	0.962753
France	2017	0.381702	0.48336	0.207056	0.0584454	0.0574229	1.20506	1.20343	0.728481	0.832453	Others	0.728481	0.832453
France	2018	0.611574	0.465369	0.220707	0.0596536	0.0631899	1.21158	1.24297	0.956049	0.830678	Others	0.956049	0.830678
France	2019	0.462144	0.360765	0.212466	0.0599228	0.0628943	1.0918	1.09569	0.905487	0.793187	Others	0.905487	0.793187
France	2020	0.432562	0.442712	0.139422	0.062329	0.0641696	0.823112	0.811568			Others	0.788889	0.736075
France	2021	0.510185	0.530994	0.302827	0.0660137	0.0685543	1.77453	1.75363	0.672291	0.678963	Others	0.672291	0.678963
France	2022	0.741392	0.796831	0.302827	0.0716179	0.0704266	1.79397	1.88272	0.783927	0.861157	Others	0.783927	0.861157
Germany	2013	0.384388	0.438491	0.221194	0.110683	0.0666387	1.67469	1.67002	0.583266	0.621833	Others	0.583266	0.621833
Germany	2014	0.425902	0.4424	0.250281	0.118974	0.0666588	1.60425	1.6434	0.652456	0.681172	Others	0.652456	0.681172
Germany	2015	0.303611	0.352242	0.206837	0.0963291	0.0556703	1.2781	1.26549	0.651288	0.692202	Others	0.651288	0.692202
Germany	2016	0.277068	0.350939	0.202321	0.0959326	0.0565316	1.17867	1.15449	0.680933	0.744943	Others	0.680933	0.744943
Germany	2017	0.281408	0.352337	0.215271	0.0990043	0.057696	1.37043	1.31554	0.617933	0.657577	Others	0.617933	0.657577
Germany	2018	0.282917	0.351543	0.234975	0.102927	0.0634906	1.50549	1.46104	0.582733	0.622239	Others	0.582733	0.622239
Germany	2019	0.26844	0.331615	0.228639	0.0993195	0.0631935	1.31788	1.2794	0.641427	0.682343	Others	0.641427	0.682343
Germany	2020	0.231899	0.310832	0.340204	0.109792	0.0644749	1.14367	1.10598	0.839627	0.897828	Others	0.839627	0.897828
Germany	2021	0.322244	0.431683	0.329783	0.118274	0.0688804	1.54463	1.50548	0.69352	0.764097	Others	0.69352	0.764097
Germany	2022	0.404283	0.526442	0.329783	0.119299	0.0707616	1.9161	1.81886	0.632137	0.679376	Others	0.632137	0.679376
India	2013	0.604837	0.544601	0.021015	0.057372	0.0320344	1.51936	1.44561	0.615591	0.536383	Others	0.615591	0.536383
India	2014	0.615879	0.528236	0.021015	0.057372	0.0308202	1.48579	1.32777	0.679431	0.533781	Others	0.679431	0.533781
India	2015	0.479526	0.449686	0.021015	0.0567075	0.0293064	1.09768	0.990324	0.736903	0.63101	Others	0.736903	0.63101
India	2016	0.446432	0.406439	0.021015	0.0567075	0.0279891	0.971304	0.878833	0.781672	0.656028	Others	0.781672	0.656028
India	2017	0.475573	0.431155	0.021015	0.0502308	0.0288842	1.08729	1.0639	0.673253	0.607943	Others	0.673253	0.607943
India	2018	0.359698	0.431886	0.021015	0.0488505	0.0275093	1.2936	1.27149	0.447249	0.509036	Others	0.447249	0.509036
India	2019	0.360314	0.400456	0.0218183	0.0506588	0.0309009	1.10376	1.06988	0.539231	0.567928	Others	0.539231	0.567928
India	2020	0.314954	0.334276	0.0222176	0.0481397		0.903902	0.881391	0.543904	0.556954	Others	0.543904	0.556954
India	2021	0.542149	0.623324	0.022275	0.048285	0.0254366	1.21656	1.17601	0.675133	0.735641	Others	0.675133	0.735641
India	2022	0.611762	0.490556	0.022275	0.048285	0.0277129	1.47283	1.17419	0.752353	0.497411	Others	0.752353	0.497411
Indonesia	2013	0.713941	0.56515	0.024893	0.0357239	0.0525222	1.52542	1.49222	0.689596	0.55323	Others	0.689596	0.55323
Indonesia	2014	0.567003	0.428653	0.0238456	0.03861	0.0504359	1.31208	1.31719	0.642205	0.513514	Others	0.642205	0.513514
Indonesia	2015	0.541128	0.514952	0.0220626	0.0399105	0.052044	0.985566	0.951058	0.857057	0.794004	Others	0.857057	0.794004
Indonesia	2016	0.387731	0.253303	0.0279532	0.0370202	0.0524471	0.968715	0.927873	0.677349	0.476138	Others	0.677349	0.476138
Indonesia	2017	0.390885	0.390885	0.032417	0.0380863	0.0521248	0.989953	1.00135	0.638032	0.645381	Others	0.638032	0.645381
Indonesia	2018	0.38859	0.266265	0.0310169	0.035704	0.049022	1.70594	1.70525	0.367966	0.278604	Others	0.367966	0.278604
Indonesia	2019	0.393743	0.248698	0.0332203	0.0364242	0.0493115	0.931419	0.921747	0.692038	0.491103	Others	0.692038	0.491103
Indonesia	2020	0.417995	0.349707	0.0322317	0.0350763	0.0479134	0.76337	0.758221	0.874957	0.757758	Others	0.874957	0.757758
Indonesia	2021	0.496262	0.378044	0.0331669	0.0355392	0.0487543	1.26357	1.12955	0.675996	0.487897	Others	0.675996	0.487897
Indonesia	2022	0.435537	0.385592	0.0336104	0.0340898	0.0470067	1.26899	1.21294	0.564409	0.490514	Others	0.564409	0.490514
Italy	2013	0.723289	0.888765	0.230644	0.118812	0.0680737	1.77155	1.75055	0.810812	0.917414	Others	0.810812	0.917414
Italy	2014	0.698302	0.877788	0.180374	0.121468	0.0680942	1.72347	1.64478	0.80805	0.900726	Others	0.80805	0.900726
Italy	2015	0.599022	0.717874	0.124046	0.0937724	0.0568691	1.29915	1.27602	0.8519	0.950557	Others	0.8519	0.950557
Italy	2016	0.529013	0.605692	0.124321	0.0897884	0.0577489	1.22524	1.22537	0.813156	0.891108	Others	0.813156	0.891108
Italy	2017	0.57385	0.569706	0.127877	0.0867461	0.0589384	1.21396	1.19741	0.880501	0.864248	Others	0.880501	0.864248
Italy	2018	0.627624	0.528471	0.134633	0.088463	0.0648577	1.41183	1.41634	0.804282	0.719471	Others	0.804282	0.719471
Italy	2019	0.597007	0.553309	0.128888	0.0955566	0.0645543	1.28585	1.27559	0.864179	0.815003	Others	0.864179	0.815003
Italy	2020	0.494697	0.474701	0.132548	0.090399	0.0658633	1.11744	1.10731	0.880343	0.850098	Others	0.880343	0.850098
Italy	2021	0.652977	0.613056	0.215768	0.106689	0.0703637	1.83378	1.8055	0.720657	0.68246	Others	0.720657	0.68246
Italy	2022	0.732554	0.805371	0.215768	0.1641	0.0722854	2.05277	1.96982	0.748278	0.762177	Others	0.748278	0.762177
Malaysia	2013	0.464113	0.379212	0.203739	0.0464883	0.0792606	1.70789	1.61908	0.609835	0.516274	Others	0.609835	0.516274
Malaysia	2014	0.39263	0.403759	0.203739	0.052135	0.0759809	1.54442	1.41033	0.639128	0.592601	Others	0.639128	0.592601
Malaysia	2015	0.264984	0.279293	0.172856	0.0416476	0.0606967	1.1927	1.04715	0.641817	0.57842	Others	0.641817	0.57842
Malaysia	2016	0.220482	0.23829	0.187491	0.04155	0.0605545	1.19137	0.956125	0.663744	0.551279	Others	0.663744	0.551279
Malaysia	2017	0.210812	0.29331	0.188176	0.0404783	0.0589926	1.13438	1.12816	0.549716	0.637184	Others	0.549716	0.637184
Malaysia	2018	0.267888	0.311281	0.210566	0.0423165	0.0616715	1.24609	1.23653	0.586041	0.62487	Others	0.586041	0.62487
Malaysia	2019	0.392589	0.289094	0.209188	0.042023	0.0612438	1.03253	1.02119	0.858986	0.72485	Others	0.858986	0.72485
Malaysia	2020	0.491584	0.336235	0.20032	0.0409262	0.0596453	0.926435	0.890073		0.855637	Others	0.858986	0.855637
Malaysia	2021	0.555091	0.467382	0.20032	0.0443954	0.0776414	0.950446	0.938165			Others	0.858986	0.837863
Malaysia	2022	0.742693	0.461945	0.20032	0.0377301	0.0733165	1.1732	1.07867		0.820089	Others	0.858986	0.820089
Mexico	2013	0.552048	0.552048	0.0546533	0.0221784	0.0275765	1.60471	1.56416	0.522159	0.508965	Others	0.522159	0.508965
Mexico	2014	1.01678	1.01678	0.05451	0.0221784	0.0275765	1.5108	1.51291	0.921906	0.923198	Others	0.921906	0.923198
Mexico	2015	0.517692	0.517692	0.047424	0.0221784	0.0275765	1.2187	1.05826	0.722889	0.62772	Others	0.722889	0.62772
Mexico	2016	0.442547	0.696881	0.0423967	0.0221784	0.0275765	1.05285	0.950817	0.699667	0.932411	Others	0.699667	0.932411
Mexico	2017	0.511646	0.50696	0.0445155	0.0311453	0.0275765	1.24468	0.967278	0.790898	0.609945	Others	0.790898	0.609945
Mexico	2018	0.611574	0.537872	0.0463463	0.0391653	0.0283644	1.42171	1.44718	0.623685	0.570359	Others	0.623685	0.570359
Mexico	2019	0.563838	0.520463	0.0269033	0.03445	0.0275765	1.36578	1.38853	0.584903	0.55513	Others	0.584903	0.55513
Mexico	2020	0.454717	0.325263	0.0249255	0.0117973	0.0291523	1.29918	0.883602	0.733027	0.374575	Others	0.733027	0.374575
Mexico	2021	0.531642	0.531642	0.0283695	0.0132127	0.0307282	1.3036	1.30368	0.576382	0.576419	Others	0.576382	0.576419
Mexico	2022	0.617131	0.617131	0.0310875	0.0132127	0.0291523	2.03943	2.02946	0.423364	0.421295	Others	0.423364	0.421295
Netherlands	2013	0.593839	0.489853	0.315132	0.0688603	0.0618788	1.76604	1.69619	0.762636	0.659212	Others	0.762636	0.659212
Netherlands	2014	0.56283	0.406587	0.234286	0.0664414	0.0607071	1.71793	1.59165	0.722485	0.556222	Others	0.722485	0.556222
Netherlands	2015	0.421028	0.404647	0.276028	0.0531997	0.0526879	1.28033	1.2821	0.779189	0.764347	Others	0.779189	0.764347
Netherlands	2016	0.366321	0.371199	0.287246	0.0504652	0.054548	1.1473	1.13497	0.831562	0.827919	Others	0.831562	0.827919
Netherlands	2017	0.368924	0.370485	0.305271	0.0491741	0.0587082	1.20954	1.19385	0.815042	0.80607	Others	0.815042	0.80607
Netherlands	2018	0.407131	0.42413	0.200649	0.0541381	0.0624324	1.38743	1.35958	0.66286	0.6648	Others	0.66286	0.6648
Netherlands	2019	0.354766	0.394528	0.31646	0.056471	0.0601843	1.24984	1.20165	0.815757	0.823889	Others	0.815757	0.823889
Netherlands	2020	0.365166	0.365551	0.332986	0.0658766	0.0624281	1.04204	1.05512	0.974533	0.987224	Others	0.974533	0.987224
Netherlands	2021	0.44298	0.445441	0.348698	0.0767658	0.0657014	1.76887	1.67812	0.692579	0.65878	Others	0.692579	0.65878
Netherlands	2022	0.545967	0.588645	0.348698	0.0966364	0.0594397	1.87213	1.74651	0.748522	0.726656	Others	0.748522	0.726656
Taiwan (China)	2013	0.491994	0.450449	0.0765799	0.0446942	0.0656543	1.56457	1.51371	0.558028	0.506853	Others	0.558028	0.506853
Taiwan (China)	2014	0.527792	0.453984	0.0775797	0.0475625	0.0643813	1.47782	1.40784	0.633921	0.541765	Others	0.633921	0.541765
Taiwan (China)	2015	0.42732	0.390829	0.076723	0.0421107	0.0613259	1.16089	1.08872	0.694214	0.611948	Others	0.694214	0.611948
Taiwan (China)	2016	0.454041	0.382508	0.0762011	0.0374925	0.0603205	1.03224	0.977399	0.799475	0.670782	Others	0.799475	0.670782
Taiwan (China)	2017	0.475402	0.384117	0.0833653	0.0386318	0.0639815	1.10407	1.07976	0.762087	0.642436	Others	0.762087	0.642436
Taiwan (China)	2018	0.527274	0.406601	0.0878937	0.0401453	0.0645884	1.31071	1.28529	0.696868	0.568808	Others	0.696868	0.568808
Taiwan (China)	2019	0.597777	0.419343	0.0871171	0.0392127	0.0629681	1.15952	1.12892	0.867428	0.653074	Others	0.867428	0.653074
Taiwan (China)	2020	0.553099	0.441137	0.0918068	0.0411753	0.0662456	0.968122	0.937565	0.998353	0.822955	Others	0.998353	0.822955
Taiwan (China)	2021	0.734285	0.584011	0.102877	0.0411753	0.0697454	1.45448	1.40758	0.838017	0.682451	Others	0.838017	0.682451
Taiwan (China)	2022	0.884508	0.766891	0.101558	0.0411753	0.0653759	1.97632	1.92351	0.70673	0.613799	Others	0.70673	0.613799
South Korea	2013	0.496703	0.588228	0.159349	0.038586	0.0631777	1.63814	1.55343	0.606947	0.645074	Others	0.606947	0.645074
South Korea	2014	0.43102	0.578571	0.179419	0.0401352	0.0657143	1.61167	1.51446	0.588451	0.666862	Others	0.588451	0.666862
South Korea	2015	0.387237	0.517424	0.169591	0.0372965	0.064532	1.3262	1.20005	0.682871	0.740051	Others	0.682871	0.740051
South Korea	2016	0.307749	0.347026	0.16735	0.0364096	0.0622974	1.11186	1.10764	0.644536	0.686036	Others	0.644536	0.686036
South Korea	2017	0.395961	0.418974	0.173932	0.0373743	0.0661036	1.2059	1.18618	0.706287	0.718484	Others	0.706287	0.718484
South Korea	2018	0.463392	0.460804	0.188088	0.0384029	0.0730911	1.27923	1.24811	0.760567	0.739545	Others	0.760567	0.739545
South Korea	2019	0.39328	0.396055	0.183017	0.0362282	0.0687197	1.17033	1.12779	0.751545	0.727175	Others	0.751545	0.727175
South Korea	2020	0.379813	0.415948	0.178064	0.0358579	0.0677875	1.02864	0.989573	0.831717	0.843837	Others	0.831717	0.843837
South Korea	2021	0.817336	0.519731	0.190764	0.038072	0.0697165	1.28431	1.20391		0.792707	Others	0.797928	0.792707
South Korea	2022	0.617131	0.617131	0.182421	0.0337959	0.0618862	1.6079	1.45761	0.76414	0.692719	Others	0.76414	0.692719
Slovenia	2013	0.432628	0.48803	0.138717	0.0696431	0.0410881	1.3946	1.51373	0.560615	0.657928	Others	0.560615	0.657928
Slovenia	2014	0.402324	0.439156	0.107539	0.0629175	0.0411005	1.27158	1.45612	0.524524	0.636687	Others	0.524524	0.636687
Slovenia	2015	0.368767	0.296536	0.0939867	0.0520678	0.0343252	1.0058	1.03186	0.662136	0.589943	Others	0.662136	0.589943
Slovenia	2016	0.320755	0.299793	0.0954315	0.0513937	0.0365277	1.01519	1.09722	0.571624	0.59212	Others	0.571624	0.59212
Slovenia	2017	0.324234	0.216418	0.100006	0.0489948	0.0388334	1.28722	1.32604	0.480452	0.390732	Others	0.480452	0.390732
Slovenia	2018	0.420821	0.420821	0.108354	0.0564139	0.0422208	1.95817	1.94281	0.402046	0.398893	Others	0.402046	0.398893
Slovenia	2019	0.398226	0.398226	0.106203	0.0592121	0.0338649	1.1728	1.28753	0.577383	0.633864	Others	0.577383	0.633864
Slovenia	2020	0.289295	0.176633	0.141909	0.0619146	0.0384779	0.896079	1.1391	0.580632	0.581673	Others	0.580632	0.581673
Slovenia	2021	0.381064	0.298685	0.153575	0.0627962	0.0447208	1.62443	1.64537	0.485575	0.42874	Others	0.485575	0.42874
Slovenia	2022	0.333717	0.378285	0.153575	0.0995966	0.0434363	1.64556	1.5303	0.512467	0.51027	Others	0.512467	0.51027
Spain	2013	1.02383	0.865739	0.156528	0.0910712	0.0692816	1.65729	1.65996		0.887823	Others	0.909712	0.887823
Spain	2014	0.894784	0.722689	0.156019	0.0905711	0.0693024	1.51114	1.49634		0.855097	Others	0.909712	0.855097
Spain	2015	0.561847	0.487072	0.131162	0.0723238	0.0578781	1.13626	1.12586	0.909712	0.819513	Others	0.909712	0.819513
Spain	2016	0.471617	0.329191	0.127599	0.0667512	0.0587736	1.04893	1.02636	0.87854	0.690698	Others	0.87854	0.690698
Spain	2017	0.524506	0.417846	0.137714	0.0668332	0.0599842	1.07809	1.07609	0.912282	0.7875	Others	0.912282	0.7875
Spain	2018	0.524745	0.469559	0.146186	0.0720196	0.0660085	1.29716	1.3009	0.773683	0.722981	Others	0.773683	0.722981
Spain	2019	0.451447	0.409036	0.168828	0.07125	0.0656997	1.14224	1.14207	0.824917	0.778603	Others	0.824917	0.778603
Spain	2020	0.355142	0.324875	0.183309	0.072668	0.0670319	0.946726	0.941202	0.896442	0.851436	Others	0.896442	0.851436
Spain	2021	0.403908	0.474536	0.179481	0.0830067	0.0716122	1.66635	1.66482	0.551533	0.603763	Others	0.551533	0.603763
Spain	2022	0.720066	0.766833	0.179481	0.119353	0.0735679	1.76607	1.74723	0.777925	0.802572	Others	0.777925	0.802572
Thailand	2013	0.378698	0.475836	0.0542337	0.0461859	0.0546646	1.58551	1.52854	0.434478	0.49509	Others	0.434478	0.49509
Thailand	2014	0.282382	0.323468	0.0520487	0.0437484	0.0517796	1.5311	1.49817	0.357063	0.38277	Others	0.357063	0.38277
Thailand	2015	0.202234	0.303581	0.0389487	0.0415761	0.0492085	1.21354	1.16253	0.35528	0.444251	Others	0.35528	0.444251
Thailand	2016	0.198785	0.253342	0.0436125	0.0402218	0.0476056	1.11023	1.01614	0.404329	0.431201	Others	0.404329	0.431201
Thailand	2017	0.322361	0.322361	0.0436125	0.041852	0.0495351	1.20816	1.17124	0.485839	0.470992	Others	0.485839	0.470992
Thailand	2018	0.333078	0.333078	0.0552013	0.0435058	0.0519829	1.4679	1.41507	0.425341	0.410034	Others	0.425341	0.410034
Thailand	2019	0.30571	0.310714	0.0586275	0.0453328	0.0541659	1.15853	1.1729	0.492019	0.503496	Others	0.492019	0.503496
Thailand	2020	0.379519	0.379519	0.057965	0.0449672	0.0537291	0.964853	0.910939	0.732319	0.691399	Others	0.732319	0.691399
Thailand	2021	0.531642	0.531642	0.05788	0.0440673	0.0564148	1.23603	1.13798	0.754393	0.694547	Others	0.754393	0.694547
Thailand	2022	0.473842	0.473842	0.05703	0.040123	0.0513653	1.37716	1.19914	0.64573	0.562259	Others	0.64573	0.562259
Turkey	2013	0.446413	0.372365	0.0662913	0.0565702	0.0326149	1.39866	1.67158	0.447991	0.469536	Others	0.447991	0.469536
Turkey	2014	0.530714	0.564871	0.0974664	0.0487041	0.0326117	1.63467	1.51015	0.584533	0.566005	Others	0.584533	0.566005
Turkey	2015	0.465697	0.544215	0.0567158	0.0405711	0.0326127	1.23848	1.16328	0.637012	0.677212	Others	0.637012	0.677212
Turkey	2016	0.331726	0.354704	0.0606558	0.0378305	0.0326121	1.16994	1.04594	0.550537	0.516623	Others	0.550537	0.516623
Turkey	2017	0.294344	0.278756	0.0551872	0.0320714	0.028128	1.25863	1.14693	0.444466	0.389615	Others	0.444466	0.389615
Turkey	2018	0.316263	0.310981	0.0817147	0.0349003	0.0281264	1.43829	1.31065	0.437622	0.394215	Others	0.437622	0.394215
Turkey	2019	0.255805	0.220856	0.0817147	0.0410384	0.0281291	1.6235	1.50686	0.335789	0.284881	Others	0.335789	0.284881
Turkey	2020	0.206866	0.173276	0.0871292	0.0372922	0.0281276	1.05037	0.916814	0.487747	0.38594	Others	0.487747	0.38594
Turkey	2021	0.341658	0.298736	0.0446225	0.0433623	0.0311677	1.23839	1.1508	0.498196	0.419836	Others	0.498196	0.419836
Turkey	2022	0.509093	0.449902	0.0408384	0.0221867	0.0380117	1.85072	1.79225	0.423549	0.370375	Others	0.423549	0.370375
USA	2013	0.719748	0.6693	0.213182	0.0320907	0.0212697	1.8546	1.98864	0.61706	0.627816	Others	0.61706	0.627816
USA	2014	0.690881	0.636321	0.213182	0.0335032	0.0212613	1.68713	1.89997	0.627875	0.666847	Others	0.627875	0.666847
USA	2015	0.592863	0.518047	0.211865	0.0325604	0.0264771	1.31861	1.74485	0.615908	0.744407	Others	0.615908	0.744407
USA	2016	0.539024	0.39664	0.194568	0.0320879	0.0275595	1.23183	1.67168	0.590379	0.657375	Others	0.590379	0.657375
USA	2017	0.566246	0.437661	0.187612	0.032561	0.0280044	1.09768	1.10081	0.920483	0.777367	Others	0.920483	0.777367
USA	2018	0.615088	0.473515	0.200577	0.0320873	0.0277431	1.27779	1.29029	0.844199	0.71461	Others	0.844199	0.71461
USA	2019	0.64476	0.463666	0.195462	0.0316185	0.0302793	1.12859	1.1313	0.992123	0.794864	Others	0.992123	0.794864
USA	2020	0.565601	0.43265	0.186334	0.0311449	0.0306652	0.929323	0.931162		0.911439	Others	0.809342	0.911439
USA	2021	0.749975	0.601474	0.218094	0.0325598	0.0305697	2.05438	2.04766	0.626561	0.534576	Others	0.626561	0.534576
USA	2022	0.893126	0.710195	0.203372	0.0396404	0.0397023	1.70229	1.69473	0.863232	0.725699	Others	0.863232	0.725699
United Kingdom	2013	0.873581	0.707746	0.236265	0.0870323	0.103234	1.69412	1.67352	0.96656	0.833015	Others	0.96656	0.833015
United Kingdom	2014	0.791132	0.757398	0.237818	0.0976814	0.109948	1.42062	1.4044			Others	0.942183	0.857317
United Kingdom	2015	0.453209	0.453209	0.244539	0.0933993	0.107184	1.0931	1.07139			Others	0.917805	0.881619
United Kingdom	2016	0.429559	0.32533	0.249747	0.0822393	0.0987447	1.03835	1.00029		0.905921	Others	0.893427	0.905921
United Kingdom	2017	0.317412	0.360789	0.258418	0.0788767	0.0975082	1.11431	1.0769	0.86905	0.888306	Others	0.86905	0.888306
United Kingdom	2018	0.38305	0.595548	0.26599	0.0907181	0.105514	1.37521	1.3607	0.772883	0.956981	Others	0.772883	0.956981
United Kingdom	2019	0.513914	0.64151	0.273565	0.0959897	0.106207	1.1701	1.14936			Others	0.826283	0.976042
United Kingdom	2020	0.467988	0.550332	0.289548	0.104806	0.108635	1.31696	1.1389		0.995102	Others	0.879683	0.995102
United Kingdom	2021	0.663833	0.763962	0.295458	0.104806	0.118219	1.88564	1.57649	0.933083	0.846171	Others	0.933083	0.846171
United Kingdom	2022	0.816307	0.859174	0.312467	0.104806	0.107839	2.07451	1.65038		0.830214	Others	0.933083	0.830214
Vietnam	2013	0.669638	0.468999	0.0163249	0.0312951	0.0349556	1.41301	1.41704	0.660449	0.485665	Others	0.660449	0.485665
Vietnam	2014	0.673295	0.420945	0.0179463	0.0340024	0.0345679	0.865613	0.86196		0.729387	Others	0.675048	0.729387
Vietnam	2015	0.453209	0.453209	0.0210481	0.0328414	0.0333877	0.640864	0.607198			Others	0.689648	0.612177
Vietnam	2016	0.442547	0.297212	0.0222679	0.0321754	0.0327106	0.966159	0.935803	0.704247	0.494966	Others	0.704247	0.494966
Vietnam	2017	0.390885	0.390885	0.0210936	0.0317251	0.0322528	1.5924	1.5924	0.371871	0.371871	Others	0.371871	0.371871
Vietnam	2018	0.420821	0.420821	0.0224936	0.0313652	0.0318869	1.26378	1.26378	0.498704	0.498704	Others	0.498704	0.498704
Vietnam	2019	0.597814	0.362307	0.0251151	0.0329389	0.0314705					Others	0.623514	0.529278
Vietnam	2020	0.481201	0.336921	0.0269159	0.0331086	0.0316326	0.952436	0.952436	0.748324	0.559852	Others	0.748324	0.559852
Vietnam	2021	0.589666	0.361552	0.0252105	0.0333776	0.0318896	1.01047	1.01047	0.837443	0.556572	Others	0.837443	0.556572
Vietnam	2022	0.71123	0.459884	0.0280849	0.0327389	0.0312794					Others	0.837443	0.556572

## Sheet: Supplementary Fig.6a
	Mirror RRR (Others)	Mirror RRR (PE)	Mirror RRR (PS)	Mirror RRR (PVC)	National average	Region	Domestic plastic waste volume	Mirror import volume of plastic waste PE	Mirror import volume of plastic waste PS	Mirror import volume of plastic waste PVC	Mirror import volume of plastic waste Others
Belgium	0.729112	0.667107	0.624615	0.822339	0.39	Western Europe	8	1.00475e+09	4.53453e+07	4.65052e+07	8.32637e+08
Canada	0.752741	0.693693	0.816166	0.913217	0.09	North America	36	4.48084e+08	78339127	5.79313e+07	1.10774e+09
China	0.559692	0.440148	0.516464	0.699254	0.3	Other Asia	320	1.16818e+10	9.73163e+08	1.16339e+09	2.26622e+10
Czech Republic	0.470861	0.610857	0.487947	0.538441	0.39	Eastern Europe	6	3.28543e+08	3.20754e+07	1.17137e+08	4.53608e+08
France	0.830678	0.839758	0.529431	0.867499	0.25	Western Europe	38	5.44226e+08	6.87461e+07	9.19653e+07	6.30631e+08
Germany	0.681757	0.645073	0.652148	0.848367	0.42	Western Europe	52	2.17416e+09	2.81439e+08	2.80265e+08	2.55195e+09
Hongkong (China)	0.478823	0.654803	0.445753	0.521551	0.11	Other Asia	4	2.95228e+09	8.46834e+08	3.70844e+08	6.70346e+09
India	0.562441	0.533714	0.445499	0.568733	0.2	Other Asia	56	1.442e+09	1.75047e+07	1.31904e+08	7.7435e+08
Indonesia	0.502308	0.411475	0.487778	0.516251	0.11	Southeast Asia	50	1.13981e+09	4.8498e+07	5.59431e+07	5.59765e+08
Italy	0.857173	0.797516	0.692697	0.684752	0.34	Western Europe	27	7.5838e+08	1.00015e+08	5.47547e+07	1.05669e+09
Malaysia	0.62487	0.561411	0.491379	0.598561	0.24	Southeast Asia	14	2.20161e+09	6.01227e+08	2.48443e+08	2.42024e+09
Mexico	0.573389	0.545446	0.492431	0.680584	0.32	North America	38	7.26882e+07	2.29024e+07	9.46021e+07	3.25594e+08
Netherlands	0.745502	0.685557	0.665164	0.858483	0.45	Western Europe	9	2.09772e+09	1.14685e+08	7.58806e+07	1.78096e+09
Slovenia	0.585808	0.487154	0.383883	0.624602	0.35	Eastern Europe	0.85	3.30255e+08	3.97977e+06	1.00646e+07	4.32813e+08
South Korea	0.72283	0.578468	0.603192	0.678856	0.14	Other Asia	197	1.93586e+08	4.91789e+07	2.46299e+08	7.18042e+08
Spain	0.795036	0.696984	0.478668	0.883401	0.43	Western Europe	22	7.43558e+08	1.01661e+08	6.88061e+07	6.94514e+08
Taiwan (China)	0.628118	0.483525	0.440561	0.568138	0.265	Other Asia	11	6.64301e+08	1.03759e+08	3.00102e+08	1.20365e+09
Thailand	0.483041	0.384878	0.373877	0.621792	0.21	Southeast Asia	27	3.85899e+08	1.1512e+08	4.86395e+07	9.69041e+08
Turkey	0.407026	0.397369	0.451597	0.384688	0.13	Other Asia	32	1.54301e+09	5.2197e+07	2.30686e+07	1.01452e+09
USA	0.720154	0.693025	0.548295	0.867752	0.055	North America	292	8.89322e+08	9.4197e+07	1.90506e+08	3.10603e+09
United Kingdom	0.888306	0.830226	0.694665	0.94355	0.37	Western Europe	215	2.99275e+08	2.99177e+07	7.58842e+07	8.69645e+08
Vietnam	0.498704	0.484116	0.499736	0.461674	0.15	Southeast Asia	24	1.49887e+09	1.05291e+08	1.20327e+08	1.91397e+09

## Sheet: Supplementary Fig.6b
period	Estimated recycled traded plasics using national average recycling rates	Estimated recycled traded plasics using RRR	Traded plastics from the Global North to the Golabl South	Total traded platic waste
2013	1.40062e+09	2.57621e+09	4.95657e+09	7.94428e+09
2014	1.52725e+09	2.80535e+09	5.4334e+09	9.90442e+09
2015	1.31223e+09	2.41977e+09	4.70851e+09	8.75316e+09
2016	1.1632e+09	2.1507e+09	4.25803e+09	8.31702e+09
2017	1.1312e+09	2.26671e+09	4.42248e+09	7.52644e+09
2018	6.34247e+08	1.59087e+09	3.0782e+09	4.0152e+09
2019	4.57279e+08	1.1714e+09	2.27159e+09	3.05886e+09
2020	4.45911e+08	1.16969e+09	2.34151e+09	2.81182e+09
2021	3.37588e+08	8.95187e+08	1.81154e+09	2.25178e+09
2022	3.10938e+08	8.26538e+08	1.67072e+09	2.10535e+09
